# Supplementary material for: Long-Term Effects of Very Low Dose Particle Radiation on Gene Expression in the Heart: Degenerative Disease Risks
Source: Cells. 2021 Feb 13;10(2):387. doi: 10.3390/cells10020387 (PMC7917872; doi:10.3390/cells10020387)
Supplement: Supplementary file 1 [file cells-10-00387-s001.zip]

Archive with 14 entries (14 files):
- DGoukassian_Tissue Sharing_Supplementary Table 1.xlsx
- DGoukassian_Tissue Sharing_Supplementary Table 2.xlsx
- DGoukassian_Tissue Sharing_Supplementary Table 3.xlsx
- DGoukassian_Tissue Sharing_Supplementary Table 4.xlsx
- DGoukassian_Tissue Sharing_Supplementary Table 5.xlsx
- DGoukassian_Tissue Sharing_Supplementary Table 6.xlsx
- DGoukassian_TissueSharing_Supplemental Figures.pptx
- __MACOSX/._DGoukassian_Tissue Sharing Manuscript_2-12-21.docx
- __MACOSX/._DGoukassian_Tissue Sharing_Supplementary Table 1.xlsx
- __MACOSX/._DGoukassian_Tissue Sharing_Supplementary Table 2.xlsx
- __MACOSX/._DGoukassian_Tissue Sharing_Supplementary Table 3.xlsx
- __MACOSX/._DGoukassian_Tissue Sharing_Supplementary Table 4.xlsx
- __MACOSX/._DGoukassian_Tissue Sharing_Supplementary Table 5.xlsx
- __MACOSX/._DGoukassian_Tissue Sharing_Supplementary Table 6.xlsx
