# Supplementary material for: Long-Term Effects of Very Low Dose Particle Radiation on Gene Expression in the Heart: Degenerative Disease Risks
Source: Cells. 2021 Feb 13;10(2):387. doi: 10.3390/cells10020387 (PMC7917872; doi:10.3390/cells10020387)
Supplement: Supplementary file 1 [file cells-10-00387-s001.zip › DGoukassian_Tissue Sharing_Supplementary Table 1.xlsx]

## Sheet: Sheet1
geneCoverage	genesPerTerm	libraryName	link	numTerms
27884	1284	TRANSFAC_and_JASPAR_PWMs	http://jaspar.genereg.net/html/DOWNLOAD/	326
7504	155	TargetScan_microRNA	http://www.targetscan.org/cgi-bin/targetscan/data_download.cgi?db=vert_61	222
16399	247	PPI_Hub_Proteins	http://amp.pharm.mssm.edu/X2K	385
19270	388	Mouse_Gene_Atlas	http://biogps.org/downloads/	96
10406	715	MGI_Mammalian_Phenotype_Level_3	http://www.informatics.jax.org/	71
10493	200	MGI_Mammalian_Phenotype_Level_4	http://www.informatics.jax.org/	476
26382	1811	ENCODE_TF_ChIP-seq_2015	http://genome.ucsc.edu/ENCODE/downloads.html	816
29065	2123	ENCODE_Histone_Modifications_2015	http://genome.ucsc.edu/ENCODE/downloads.html	412
23939	293	Disease_Perturbations_from_GEO_down	http://www.ncbi.nlm.nih.gov/geo/	839
23561	307	Disease_Perturbations_from_GEO_up	http://www.ncbi.nlm.nih.gov/geo/	839
23877	302	Drug_Perturbations_from_GEO_down	http://www.ncbi.nlm.nih.gov/geo/	906
24350	299	Drug_Perturbations_from_GEO_up	http://www.ncbi.nlm.nih.gov/geo/	906
9559	73	LINCS_L1000_Chem_Pert_up	https://clue.io/	33132
9448	63	LINCS_L1000_Chem_Pert_down	https://clue.io/	33132
15090	282	Ligand_Perturbations_from_GEO_down	http://www.ncbi.nlm.nih.gov/geo/	261
16129	292	Aging_Perturbations_from_GEO_down	http://www.ncbi.nlm.nih.gov/geo/	286
15309	308	Aging_Perturbations_from_GEO_up	http://www.ncbi.nlm.nih.gov/geo/	286
15103	318	Ligand_Perturbations_from_GEO_up	http://www.ncbi.nlm.nih.gov/geo/	261
3788	159	LINCS_L1000_Ligand_Perturbations_down	https://clue.io/	96
3357	153	LINCS_L1000_Ligand_Perturbations_up	https://clue.io/	96
2041	42	Panther_2016	http://www.pantherdb.org/pathway/	112
5209	300	DrugMatrix	https://ntp.niehs.nih.gov/drugmatrix/	7876
8184	24	MGI_Mammalian_Phenotype_2017	http://www.informatics.jax.org/	5231
14893	128	miRTarBase_2017	http://mirtarbase.mbc.nctu.edu.tw/	3240
17598	1208	TargetScan_microRNA_2017	http://www.targetscan.org/	683
19513	117	DSigDB	http://tanlab.ucdenver.edu/DSigDB/DSigDBv1.0/	4026
14433	36	GO_Biological_Process_2018	http://www.geneontology.org/	5103
8655	61	GO_Cellular_Component_2018	http://www.geneontology.org/	446
11459	39	GO_Molecular_Function_2018	http://www.geneontology.org/	1151
4558	54	WikiPathways_2019_Mouse	https://www.wikipathways.org/	176
8551	98	KEGG_2019_Mouse	https://www.kegg.jp/	303
18704	100	lncHUB_lncRNA_Co-Expression	https://amp.pharm.mssm.edu/lnchub/	3729
