# Supplementary material for: Long-Term Effects of Very Low Dose Particle Radiation on Gene Expression in the Heart: Degenerative Disease Risks
Source: Cells. 2021 Feb 13;10(2):387. doi: 10.3390/cells10020387 (PMC7917872; doi:10.3390/cells10020387)
Supplement: Supplementary file 1 [file cells-10-00387-s001.zip › DGoukassian_Tissue Sharing_Supplementary Table 2.xlsx]

## Sheet: Cs40
Entrez	logFC	Fc	AveExpr	t	P.Value	adj.P.Val	B	Gene	Description
13170	1.44219	2.71733	9.37856	11.1104	4.65e-11	9.49e-07	10.5777	Dbp	D site albumin promoter binding protein
20293	1.10226	2.1469	4.27385	4.27786	0.000250531	0.159917	0.271646	Ccl12	chemokine (C-C motif) ligand 12
18628	0.941152	1.92006	5.99499	4.85679	5.66e-05	0.0696681	1.41511	Per3	period circadian clock 3
229599	0.904899	1.87241	5.08144	4.06617	0.000430686	0.214269	-0.149424	Ciart	circadian associated repressor of transcription
11988	0.902257	1.86899	4.37776	3.96331	0.000559851	0.243309	-0.353936	Slc7a2	solute carrier family 7 (cationic amino acid transporter, y+ system), member 2
14872	0.853568	1.80696	5.83909	5.37866	1.49e-05	0.0276969	2.42184	Gstt2	glutathione S-transferase, theta 2
18792	0.825277	1.77188	4.83519	4.8476	5.8e-05	0.0696681	1.39715	Plau	plasminogen activator, urokinase
217166	0.767688	1.70254	8.78737	4.38553	0.000190052	0.149308	0.485551	Nr1d1	nuclear receptor subfamily 1, group D, member 1
79362	0.76131	1.69503	7.66033	6.93346	3.2e-07	0.00217629	5.1892	Bhlhe41	basic helix-loop-helix family, member e41
68041	0.705931	1.6312	7.40366	5.59652	8.59e-06	0.0213049	2.83233	Mid1ip1	Mid1 interacting protein 1 (gastrulation specific G12-like (zebrafish))
20288	0.688201	1.61127	4.67373	4.15567	0.000342617	0.190637	0.0286087	Msr1	macrophage scavenger receptor 1
216505	0.663701	1.58414	8.05177	4.1645	0.00033496	0.190637	0.0461812	Pik3ip1	phosphoinositide-3-kinase interacting protein 1
64540	0.660453	1.58058	6.41369	5.71711	6.33e-06	0.0184839	3.05671	Tspan4	tetraspanin 4
108797	0.623479	1.54059	3.2002	4.1044	0.000390616	0.199468	-0.0733848	Mex3b	mex3 RNA binding family member B
21393	0.593613	1.50902	10.0701	6.74948	4.97e-07	0.00253699	4.88292	Tcap	titin-cap
20856	0.592205	1.50755	5.72441	4.81489	6.31e-05	0.071562	1.3331	Stc2	stanniocalcin 2
12953	0.563382	1.47773	7.14363	4.92584	4.74e-05	0.0696681	1.54995	Cry2	cryptochrome 2 (photolyase-like)
23796	0.555955	1.47014	6.814	4.15259	0.000345324	0.190637	0.0224912	Aplnr	apelin receptor
12977	0.554817	1.46898	8.95945	6.03633	2.85e-06	0.00970035	3.64008	Csf1	colony stimulating factor 1 (macrophage)
12267	0.552183	1.4663	6.40503	4.29457	0.000240023	0.159917	0.304858	C3ar1	complement component 3a receptor 1
216233	0.549948	1.46403	8.02597	4.29629	0.000238964	0.159917	0.308284	#N/A	#N/A
70445	0.533065	1.447	6.64422	4.64667	9.72e-05	0.0992258	1.00239	Cd248	CD248 antigen, endosialin
18439	0.524864	1.4388	5.17133	4.31409	0.000228303	0.159917	0.343644	P2rx7	purinergic receptor P2X, ligand-gated ion channel, 7
242253	0.507012	1.4211	3.80831	4.12142	0.000373981	0.199468	-0.0395184	Wdr63	WD repeat domain 63
380967	0.49529	1.4096	5.31	4.91834	4.84e-05	0.0696681	1.53534	Tmem106c	transmembrane protein 106C
353187	0.481332	1.39603	8.06124	4.28635	0.000245141	0.159917	0.288507	Nr1d2	nuclear receptor subfamily 1, group D, member 2
244058	0.469506	1.38464	7.21675	5.19457	2.38e-05	0.040586	2.07019	Rgma	repulsive guidance molecule family member A
229521	0.459842	1.37539	6.00057	3.97157	0.000548202	0.243309	-0.337527	#N/A	#N/A
66568	0.435011	1.35192	5.13512	4.44866	0.000161608	0.137542	0.61079	Rwdd3	RWD domain containing 3
74048	0.432103	1.3492	7.07051	4.05268	0.000445784	0.214269	-0.176265	Vsir	V-set immunoregulatory receptor
12494	0.431273	1.34842	6.2643	4.65163	9.59e-05	0.0992258	1.01217	Cd38	CD38 antigen
114886	0.408544	1.32735	8.51438	4.04806	0.00045107	0.214269	-0.185451	Cygb	cytoglobin
64009	-0.326272	0.797595	9.14961	-4.10909	0.000385957	0.199468	-0.0640462	#N/A	#N/A
67760	-0.337814	0.791239	10.66	-3.99207	0.000520302	0.241538	-0.296773	Slc38a2	solute carrier family 38, member 2
12753	-0.362453	0.777841	9.39426	-3.98093	0.00053528	0.24297	-0.318915	Clock	circadian locomotor output cycles kaput
14260	-0.461743	0.726108	7.14146	-4.58653	0.000113394	0.107012	0.883699	Fmn1	formin 1
100038859	-0.515159	0.699716	3.69861	-4.21977	0.000290754	0.179968	0.156131	#N/A	#N/A
114570	-0.517952	0.698363	4.20829	-4.4813	0.000148608	0.131977	0.675483	Crip3	cysteine-rich protein 3
270110	-0.518337	0.698176	8.02882	-4.87504	5.4e-05	0.0696681	1.4508	Irf2bp2	interferon regulatory factor 2 binding protein 2
11910	-0.554274	0.681	6.7633	-4.58019	0.000115258	0.107012	0.871163	Atf3	activating transcription factor 3
20393	-0.64168	0.640966	7.51166	-4.40843	0.0001792	0.146414	0.530992	Sgk1	serum/glucocorticoid regulated kinase 1
11492	-0.677824	0.625107	6.77673	-6.2128	1.84e-06	0.00751629	3.95564	Adam19	a disintegrin and metallopeptidase domain 19 (meltrin beta)
81489	-0.689147	0.62022	6.87435	-4.2041	0.000302666	0.181831	0.124953	Dnajb1	DnaJ heat shock protein family (Hsp40) member B1
18143	-0.911713	0.531554	5.64179	-5.38092	1.48e-05	0.0276969	2.42614	Npas2	neuronal PAS domain protein 2
74155	-0.91657	0.529767	7.51025	-5.56123	9.39e-06	0.0213049	2.76629	Errfi1	ERBB receptor feedback inhibitor 1
17691	-0.982228	0.506197	8.2369	-4.33628	0.000215666	0.159917	0.387739	Sik1	salt inducible kinase 1
11865	-1.32673	0.39867	7.56323	-8.31391	1.34e-08	0.000137016	7.29304	Arntl	aryl hydrocarbon receptor nuclear translocator-like

## Sheet: Cs80
Entrez	logFC	Fc	AveExpr	t	P.Value	adj.P.Val	B	Gene	Description
57349	1.94491	3.85013	5.70513	4.83512	5.99e-05	0.0672677	1.67881	Ppbp	pro-platelet basic protein
13170	1.1372	2.19954	9.37856	8.76083	5.07e-09	0.000103612	9.06151	Dbp	D site albumin promoter binding protein
225825	1.07114	2.1011	4.08026	3.85104	0.000744695	0.183267	-0.444659	Cd226	CD226 antigen
64214	1.02311	2.0323	3.51536	4.983	4.1e-05	0.0672677	1.99564	Rgs18	regulator of G-protein signaling 18
11629	1.01542	2.0215	3.51104	3.95872	0.000566436	0.166285	-0.21322	Aif1	allograft inflammatory factor 1
217166	0.999281	1.999	8.78737	5.70854	6.47e-06	0.0264417	3.52074	Nr1d1	nuclear receptor subfamily 1, group D, member 1
20292	0.978942	1.97102	5.86647	5.86751	4.34e-06	0.0264417	3.8466	Ccl11	chemokine (C-C motif) ligand 11
11988	0.971142	1.96039	4.37776	4.2659	0.000258337	0.13441	0.450074	Slc7a2	solute carrier family 7 (cationic amino acid transporter, y+ system), member 2
56338	0.964366	1.95121	10.5822	5.23483	2.15e-05	0.0627806	2.53116	Txnip	thioredoxin interacting protein
17972	0.90674	1.8748	3.7737	5.71636	6.35e-06	0.0264417	3.53684	Ncf4	neutrophil cytosolic factor 4
12772	0.903487	1.87058	3.50646	3.78377	0.000883013	0.197123	-0.588796	Ccr2	chemokine (C-C motif) receptor 2
20617	0.889222	1.85218	5.17505	4.81469	6.31e-05	0.0672677	1.63494	Snca	synuclein, alpha
433638	0.882857	1.84402	4.98432	3.78161	0.000887856	0.197123	-0.593423	I830077J02Rik	RIKEN cDNA I830077J02 gene
56193	0.877032	1.83659	5.98532	4.28941	0.000243223	0.134272	0.500933	Plek	pleckstrin
545486	0.861225	1.81658	6.11949	4.48884	0.000145755	0.106328	0.93233	Tubb1	tubulin, beta 1 class VI
13024	0.846282	1.79786	7.23122	4.07019	0.000426289	0.163244	0.027101	Ctla2a	cytotoxic T lymphocyte-associated protein 2 alpha
20201	0.825198	1.77178	2.69494	3.69508	0.00110456	0.221196	-0.778196	S100a8	S100 calcium binding protein A8 (calgranulin A)
17476	0.810117	1.75335	5.27795	3.96097	0.000563192	0.166285	-0.208362	Mpeg1	macrophage expressed gene 1
14872	0.793802	1.73364	5.83909	5.00205	3.9e-05	0.0672677	2.03633	Gstt2	glutathione S-transferase, theta 2
216505	0.744825	1.67577	8.05177	4.67353	9.07e-05	0.077173	1.3311	Pik3ip1	phosphoinositide-3-kinase interacting protein 1
20192	0.723841	1.65157	3.97066	3.69745	0.00109799	0.221196	-0.773145	Ryr3	ryanodine receptor 3
18619	0.722597	1.65015	7.16718	5.08277	3.17e-05	0.0672677	2.20845	Penk	preproenkephalin
12268	0.675296	1.59692	7.00775	3.89259	0.000670151	0.181257	-0.355434	#N/A	#N/A
328833	0.662715	1.58306	5.70506	4.26515	0.000258833	0.13441	0.448454	Treml2	triggering receptor expressed on myeloid cells-like 2
252973	0.643973	1.56263	4.68312	4.37714	0.000194192	0.123955	0.690739	Grhl2	grainyhead-like 2 (Drosophila)
668218	0.629914	1.54747	5.96563	4.82219	6.19e-05	0.0672677	1.65105	Bin2	bridging integrator 2
18784	0.628731	1.5462	7.60351	4.38774	0.000188976	0.123955	0.713677	Pla2g5	phospholipase A2, group V
12267	0.625848	1.54312	6.40503	4.86749	5.51e-05	0.0672677	1.7483	C3ar1	complement component 3a receptor 1
11810	0.623468	1.54057	5.83798	4.21696	0.000292857	0.142426	0.344228	Apobec1	apolipoprotein B mRNA editing enzyme, catalytic polypeptide 1
56644	0.621587	1.53857	4.34024	4.74978	7.45e-05	0.072504	1.49536	Clec7a	C-type lectin domain family 7, member a
20856	0.619014	1.53582	5.72441	5.03286	3.61e-05	0.0672677	2.10208	Stc2	stanniocalcin 2
67168	0.609842	1.52609	6.36532	3.64367	0.00125706	0.246892	-0.887601	Lpar6	lysophosphatidic acid receptor 6
17079	0.599319	1.515	4.41733	4.17651	0.000324818	0.145357	0.256771	Cd180	CD180 antigen
21393	0.593754	1.50917	10.0701	6.75108	4.95e-07	0.00505445	5.58959	Tcap	titin-cap
217305	0.584914	1.49995	5.69359	3.79659	0.000854833	0.194009	-0.561354	Cd300ld	CD300 molecule like family member d
12517	0.582088	1.49701	5.10728	3.82666	0.000792157	0.186196	-0.49693	Cd72	CD72 antigen
19059	0.565832	1.48024	2.28929	3.99273	0.000519428	0.166285	-0.139956	Ppp3r2	protein phosphatase 3, regulatory subunit B, alpha isoform (calcineurin B, type II)
212531	0.560639	1.47492	5.92382	4.2586	0.000263214	0.13441	0.434294	Sh3bgrl2	SH3 domain binding glutamic acid-rich protein like 2
18439	0.548585	1.46265	5.17133	4.50906	0.000138377	0.104685	0.976026	P2rx7	purinergic receptor P2X, ligand-gated ion channel, 7
53945	0.540168	1.45414	6.8837	4.17348	0.000327349	0.145357	0.250217	Slc40a1	solute carrier family 40 (iron-regulated transporter), member 1
353187	0.538784	1.45275	8.06124	4.79796	6.59e-05	0.0672677	1.59898	Nr1d2	nuclear receptor subfamily 1, group D, member 2
64540	0.514738	1.42873	6.41369	4.45575	0.000158691	0.111773	0.860771	Tspan4	tetraspanin 4
54484	0.512176	1.4262	7.45098	4.04216	0.000457916	0.163244	-0.0333928	Mkrn1	makorin, ring finger protein, 1
66775	0.507846	1.42193	6.35076	3.82795	0.000789568	0.186196	-0.494161	Hacd4	3-hydroxyacyl-CoA dehydratase 4
667240	0.493803	1.40815	2.48606	4.12916	0.000366659	0.146851	0.154428	#N/A	#N/A
12508	0.487219	1.40174	5.56488	3.8807	0.000690698	0.181257	-0.380981	Cd53	CD53 antigen
64380	0.462394	1.37783	3.51908	3.82621	0.000793061	0.186196	-0.497896	Ms4a4c	membrane-spanning 4-domains, subfamily A, member 4C
71769	0.46036	1.37589	4.11956	4.14795	0.000349449	0.146851	0.195039	Bbs10	Bardet-Biedl syndrome 10 (human)
22755	0.44703	1.36323	5.64028	3.86016	0.000727656	0.181257	-0.425077	#N/A	#N/A
18569	0.436717	1.35352	7.49656	4.1399	0.000356722	0.146851	0.177639	Pdcd4	programmed cell death 4
69864	0.426403	1.34388	3.81377	3.75565	0.000948052	0.201718	-0.648925	1810065E05Rik	RIKEN cDNA 1810065E05 gene
66090	0.416796	1.33496	7.98183	4.23689	0.000278281	0.138638	0.38732	Ypel3	yippee-like 3 (Drosophila)
268807	0.415933	1.33416	7.94033	4.71996	8.05e-05	0.0747205	1.43114	Klhl38	kelch-like 38
20720	0.40854	1.32734	6.40173	3.96976	0.000550735	0.166285	-0.189446	Serpine2	serine (or cysteine) peptidase inhibitor, clade E, member 2
78754	0.394794	1.31476	5.87342	3.89518	0.000665763	0.181257	-0.349877	Galnt15	UDP-N-acetyl-alpha-D-galactosamine:polypeptide N-acetylgalactosaminyltransferase 15
73389	0.377692	1.29926	8.7173	4.16009	0.000338762	0.146851	0.221275	Hbp1	high mobility group box transcription factor 1
12177	0.299987	1.23113	8.44018	3.73053	0.00101013	0.21054	-0.702587	Bnip3l	BCL2/adenovirus E1B interacting protein 3-like
12496	0.29757	1.22907	6.7751	3.90677	0.000646446	0.180881	-0.324971	Entpd2	ectonucleoside triphosphate diphosphohydrolase 2
270166	0.289481	1.2222	8.75172	3.82097	0.000803673	0.186543	-0.509141	Clpx	caseinolytic mitochondrial matrix peptidase chaperone subunit
17025	0.275441	1.21036	8.30107	3.86903	0.000711473	0.181257	-0.40605	Alad	aminolevulinate, delta-, dehydratase
76563	-0.260412	0.83485	7.15241	-3.64595	0.00124989	0.246892	-0.882762	Qrsl1	glutaminyl-tRNA synthase (glutamine-hydrolyzing)-like 1
68480	-0.323191	0.7993	7.69598	-4.02144	0.000482771	0.163244	-0.0780767	Card19	caspase recruitment domain family, member 19
67128	-0.339776	0.790164	7.46274	-4.3059	0.000233148	0.133277	0.536614	Ube2g1	ubiquitin-conjugating enzyme E2G 1
98970	-0.354969	0.781887	4.10774	-4.05959	0.000437983	0.163244	0.00422675	Fibcd1	fibrinogen C domain containing 1
15901	-0.359279	0.779554	8.31827	-3.87377	0.000702963	0.181257	-0.395871	Id1	inhibitor of DNA binding 1
93742	-0.368292	0.774699	7.49135	-4.03126	0.000470822	0.163244	-0.0568893	Pard3	par-3 family cell polarity regulator
71382	-0.381663	0.767552	6.6252	-3.82762	0.000790244	0.186196	-0.494885	Pex1	peroxisomal biogenesis factor 1
15111	-0.382113	0.767313	7.43315	-4.43582	0.000167025	0.113722	0.817677	Hand2	heart and neural crest derivatives expressed transcript 2
11655	-0.387827	0.76428	10.3137	-4.13091	0.000365015	0.146851	0.158227	Alas1	aminolevulinic acid synthase 1
107817	-0.389792	0.76324	6.8791	-3.91846	0.000627522	0.178394	-0.29984	Jmjd6	jumonji domain containing 6
16068	-0.417026	0.748967	5.90416	-4.54708	0.000125496	0.0985915	1.05819	Il18bp	interleukin 18 binding protein
27385	-0.417112	0.748923	3.90795	-3.73954	0.000987415	0.207927	-0.683343	Magel2	melanoma antigen, family L, 2
622675	-0.428131	0.743224	7.10662	-3.76564	0.00092442	0.200981	-0.627567	Zfp827	zinc finger protein 827
16600	-0.428885	0.742836	7.05989	-3.86228	0.000723756	0.181257	-0.420531	Klf4	Kruppel-like factor 4 (gut)
100039446	-0.429003	0.742775	2.64999	-3.97229	0.000547194	0.166285	-0.183992	#N/A	#N/A
258752	-0.432118	0.741173	3.27935	-3.76543	0.000924908	0.200981	-0.628014	Olfr583	olfactory receptor 583
209517	-0.432651	0.740899	4.78123	-4.02884	0.000473749	0.163244	-0.0621277	Taar7b	trace amine-associated receptor 7B
232975	-0.441633	0.736301	3.79005	-3.95635	0.000569858	0.166285	-0.218313	Atp1a3	ATPase, Na+/K+ transporting, alpha 3 polypeptide
103806	-0.441728	0.736252	6.16891	-4.01585	0.000489701	0.163244	-0.0901272	Maml1	mastermind like 1 (Drosophila)
53857	-0.451265	0.731401	10.0079	-4.80824	6.41e-05	0.0672677	1.62107	Tuba8	tubulin, alpha 8
14172	-0.467919	0.723007	6.72659	-4.2047	0.0003022	0.143552	0.317716	Fgf18	fibroblast growth factor 18
243905	-0.469588	0.722171	6.61072	-3.96515	0.000557237	0.166285	-0.199372	Zfp568	zinc finger protein 568
56075	-0.483284	0.715347	5.61153	-4.07968	0.000416083	0.163244	0.0475811	Pdss1	prenyl (solanesyl) diphosphate synthase, subunit 1
433938	-0.486694	0.713659	6.40549	-4.33625	0.00021568	0.129573	0.60228	Mn1	meningioma 1
226439	-0.497406	0.708379	5.27041	-3.69981	0.00109147	0.221196	-0.768111	Ascl5	achaete-scute family bHLH transcription factor 5
18003	-0.533092	0.691072	7.36661	-3.69508	0.00110457	0.221196	-0.778202	Nedd9	neural precursor cell expressed, developmentally down-regulated gene 9
791357	-0.545246	0.685275	4.32492	-3.86333	0.000721839	0.181257	-0.418287	#N/A	#N/A
384783	-0.559928	0.678336	7.20736	-4.04832	0.000450776	0.163244	-0.020108	Irs2	insulin receptor substrate 2
16367	-0.564494	0.676193	6.59842	-4.88228	5.3e-05	0.0672677	1.78001	Irs1	insulin receptor substrate 1
14284	-0.568953	0.674106	7.22593	-4.5975	0.000110242	0.0900724	1.16708	Fosl2	fos-like antigen 2
20393	-0.579075	0.669393	7.51166	-3.97832	0.000538851	0.166285	-0.170999	Sgk1	serum/glucocorticoid regulated kinase 1
21664	-0.586841	0.665799	6.31652	-3.76095	0.000935446	0.201131	-0.6376	Phlda1	pleckstrin homology like domain, family A, member 1
20439	-0.598354	0.660507	5.90956	-3.81007	0.000826154	0.189607	-0.532482	Siah2	seven in absentia 2
14563	-0.600662	0.659451	4.60556	-4.18999	0.000313802	0.145357	0.285908	Gdf5	growth differentiation factor 5
11504	-0.616636	0.65219	7.50583	-4.30299	0.000234896	0.133277	0.530315	Adamts1	a disintegrin-like and metallopeptidase (reprolysin type) with thrombospondin type 1 motif, 1
11865	-0.625177	0.64834	7.56323	-3.91764	0.000628825	0.178394	-0.301593	Arntl	aryl hydrocarbon receptor nuclear translocator-like
19291	-0.629284	0.646497	6.11811	-4.34947	0.000208484	0.129046	0.630886	Purb	purine rich element binding protein B
338417	-0.660165	0.632806	7.62653	-3.86734	0.000714525	0.181257	-0.409672	Scgb1c1	secretoglobin, family 1C, member 1
74155	-0.66322	0.631467	7.51025	-4.02404	0.000479575	0.163244	-0.0724621	Errfi1	ERBB receptor feedback inhibitor 1
15982	-0.673971	0.626779	6.73416	-4.98833	4.04e-05	0.0672677	2.00702	Ifrd1	interferon-related developmental regulator 1
18030	-0.738791	0.599241	6.24057	-5.57774	9e-06	0.0306502	3.25014	Nfil3	nuclear factor, interleukin 3, regulated
194231	-0.772458	0.585419	3.90444	-4.01123	0.000495501	0.163244	-0.100083	Cnksr1	connector enhancer of kinase suppressor of Ras 1
17691	-1.0639	0.478338	8.2369	-4.69683	8.54e-05	0.0758474	1.38132	Sik1	salt inducible kinase 1
12575	-1.23636	0.424443	8.18264	-4.84622	5.82e-05	0.0672677	1.70266	Cdkn1a	cyclin-dependent kinase inhibitor 1A (P21)

## Sheet: Cs120
Entrez	logFC	Fc	AveExpr	t	P.Value	adj.P.Val	B	Gene	Descrition
16069	1.81314	3.51405	3.0186	4.44431	0.000163424	0.0902191	0.861364	Jchain	immunoglobulin joining chain
13170	1.51563	2.85923	9.37856	11.6761	1.66e-11	1.69e-07	13.1753	Dbp	D site albumin promoter binding protein
18628	1.36666	2.57873	5.99499	7.05262	2.41e-07	0.000702505	6.25864	Per3	period circadian clock 3
229599	1.22176	2.33232	5.08144	5.49001	1.12e-05	0.0104383	3.12151	Ciart	circadian associated repressor of transcription
14872	1.15723	2.23028	5.83909	7.29214	1.37e-07	0.000466161	6.70497	Gstt2	glutathione S-transferase, theta 2
216505	1.07609	2.10832	8.05177	6.75212	4.94e-07	0.00112039	5.68488	Pik3ip1	phosphoinositide-3-kinase interacting protein 1
64540	1.03618	2.05079	6.41369	8.96952	3.25e-09	2.21e-05	9.55104	Tspan4	tetraspanin 4
21743	0.955572	1.93935	5.00267	3.48105	0.00188798	0.24822	-1.22861	Inmt	indolethylamine N-methyltransferase
217082	0.947319	1.92829	5.61644	5.00253	3.9e-05	0.0284283	2.07752	Hlf	hepatic leukemia factor
14560	0.90509	1.87266	4.05579	3.50079	0.00179738	0.24822	-1.18664	Gdf10	growth differentiation factor 10
18627	0.85768	1.81212	5.73446	6.57967	7.49e-07	0.00153016	5.34883	Per2	period circadian clock 2
11988	0.835632	1.78464	4.37776	3.67065	0.00117463	0.230809	-0.823251	Slc7a2	solute carrier family 7 (cationic amino acid transporter, y+ system), member 2
68041	0.771977	1.70761	7.40366	6.12012	2.31e-06	0.00380964	4.43029	Mid1ip1	Mid1 interacting protein 1 (gastrulation specific G12-like (zebrafish))
667370	0.765185	1.69959	5.38414	4.38002	0.000192762	0.100262	0.720674	#N/A	#N/A
11522	0.72863	1.65706	7.26423	3.88798	0.000678054	0.213076	-0.353497	Adh1	alcohol dehydrogenase 1 (class I)
56338	0.723872	1.65161	10.5822	3.92937	0.000610352	0.19789	-0.263563	Txnip	thioredoxin interacting protein
20292	0.696044	1.62006	5.86647	4.1719	0.000328678	0.131639	0.26536	Ccl11	chemokine (C-C motif) ligand 11
12953	0.685556	1.60832	7.14363	5.99404	3.17e-06	0.00431085	4.17272	Cry2	cryptochrome 2 (photolyase-like)
353187	0.685142	1.60786	8.06124	6.10131	2.42e-06	0.00380964	4.392	Nr1d2	nuclear receptor subfamily 1, group D, member 2
69288	0.655296	1.57494	8.40634	4.06259	0.000434642	0.153069	0.0266371	Rhobtb1	Rho-related BTB domain containing 1
21393	0.644707	1.56342	10.0701	7.33043	1.25e-07	0.000466161	6.77541	Tcap	titin-cap
22390	0.644397	1.56309	7.08441	4.35384	0.00020616	0.100262	0.66339	Wee1	WEE 1 homolog 1 (S. pombe)
56644	0.624182	1.54134	4.34024	4.76961	7.08e-05	0.0466767	1.57185	Clec7a	C-type lectin domain family 7, member a
12268	0.620696	1.53762	7.00775	3.57787	0.00148264	0.24284	-1.02224	#N/A	#N/A
79362	0.616271	1.53291	7.66033	5.61255	8.25e-06	0.00842091	3.38003	Bhlhe41	basic helix-loop-helix family, member e41
13849	0.61563	1.53223	7.68189	5.38469	1.47e-05	0.0125014	2.89795	Ephx1	epoxide hydrolase 1, microsomal
13058	0.60848	1.52465	6.33213	3.56043	0.00154875	0.24284	-1.0595	Cybb	cytochrome b-245, beta polypeptide
13034	0.539263	1.45323	4.18207	3.74772	0.000967227	0.230809	-0.657188	Ctse	cathepsin E
66090	0.534403	1.44834	7.98183	5.4324	1.3e-05	0.0115556	2.99938	Ypel3	yippee-like 3 (Drosophila)
26360	0.532631	1.44656	7.44977	3.83842	0.00076891	0.224375	-0.461009	Angptl2	angiopoietin-like 2
73086	0.529244	1.44317	6.53142	3.74116	0.000983381	0.230809	-0.671348	Rps6ka5	ribosomal protein S6 kinase, polypeptide 5
55990	0.522653	1.43659	8.10057	4.64173	9.84e-05	0.0609054	1.29296	Fmo2	flavin containing monooxygenase 2
12267	0.522622	1.43656	6.40503	4.06466	0.000432357	0.153069	0.0311416	C3ar1	complement component 3a receptor 1
66568	0.513507	1.42752	5.13512	5.2514	2.06e-05	0.0156028	2.61335	Rwdd3	RWD domain containing 3
252973	0.513161	1.42717	4.68312	3.488	0.0018556	0.24822	-1.21385	Grhl2	grainyhead-like 2 (Drosophila)
140559	0.512891	1.42691	5.09813	3.72708	0.00101895	0.230809	-0.701726	#N/A	#N/A
67655	0.509512	1.42357	5.85256	3.90503	0.000649314	0.207233	-0.316467	Ctdp1	CTD (carboxy-terminal domain, RNA polymerase II, polypeptide A) phosphatase, subunit 1
268807	0.509155	1.42322	7.94033	5.77782	5.44e-06	0.00653345	3.7258	Klhl38	kelch-like 38
101490	0.507942	1.42202	4.18909	3.49638	0.00181726	0.24822	-1.19602	Inpp5f	inositol polyphosphate-5-phosphatase F
53376	0.506522	1.42062	8.75657	5.63047	7.88e-06	0.00842091	3.4177	Usp2	ubiquitin specific peptidase 2
18984	0.496669	1.41095	8.07893	4.0413	0.000458923	0.158881	-0.0198173	Por	P450 (cytochrome) oxidoreductase
20856	0.489066	1.40354	5.72441	3.97633	0.000541596	0.17843	-0.161392	Stc2	stanniocalcin 2
76184	0.483539	1.39817	6.03737	3.48247	0.00188132	0.24822	-1.2256	Abca6	ATP-binding cassette, sub-family A (ABC1), member 6
66775	0.461263	1.37675	6.35076	3.47683	0.00190789	0.24822	-1.23757	Hacd4	3-hydroxyacyl-CoA dehydratase 4
76282	0.461057	1.37655	6.62663	3.79373	0.000861037	0.230809	-0.557762	Gpt	glutamic pyruvic transaminase, soluble
12508	0.454504	1.37031	5.56488	3.62012	0.00133364	0.237778	-0.931751	Cd53	CD53 antigen
546546	0.451024	1.36701	3.64389	3.59256	0.00142908	0.239797	-0.990804	#N/A	#N/A
14732	0.443862	1.36024	9.95403	4.11724	0.000378006	0.137878	0.145925	Gpam	glycerol-3-phosphate acyltransferase, mitochondrial
380686	0.4425	1.35896	6.21321	3.97968	0.000536993	0.17843	-0.154096	Cnrip1	cannabinoid receptor interacting protein 1
27998	0.434218	1.35118	5.71298	3.60035	0.00140142	0.239797	-0.974107	Exosc5	exosome component 5
18439	0.432847	1.34989	5.17133	3.55775	0.00155915	0.24284	-1.06522	P2rx7	purinergic receptor P2X, ligand-gated ion channel, 7
12494	0.421044	1.3389	6.2643	4.54129	0.000127377	0.0722723	1.07351	Cd38	CD38 antigen
14630	0.405806	1.32483	6.60561	3.49371	0.00182941	0.24822	-1.20171	Gclm	glutamate-cysteine ligase, modifier subunit
69315	0.4041	1.32326	3.21397	3.59911	0.00140581	0.239797	-0.976778	1700001L19Rik	RIKEN cDNA 1700001L19 gene
12319	0.401261	1.32066	7.09779	3.64289	0.00125954	0.237778	-0.882902	Car8	carbonic anhydrase 8
55994	0.398158	1.31782	4.31503	3.63212	0.00129406	0.237778	-0.906008	Smad9	SMAD family member 9
20732	0.395336	1.31525	3.67538	3.77452	0.000903908	0.230809	-0.599304	Spint1	serine protease inhibitor, Kunitz type 1
110784	0.394411	1.31441	7.34759	3.57529	0.00149223	0.24284	-1.02775	Nr3c2	nuclear receptor subfamily 3, group C, member 2
21423	0.391371	1.31164	6.32446	3.52685	0.0016843	0.24822	-1.13116	Tcf3	transcription factor 3
226422	0.388521	1.30905	5.37277	4.2427	0.000274166	0.116669	0.420186	Rab29	RAB29, member RAS oncogene family
100855	0.381641	1.30282	6.07944	4.13181	0.000364174	0.135248	0.177769	Tbc1d14	TBC1 domain family, member 14
78754	0.378511	1.3	5.87342	3.73453	0.000999985	0.230809	-0.685661	Galnt15	UDP-N-acetyl-alpha-D-galactosamine:polypeptide N-acetylgalactosaminyltransferase 15
227615	0.377472	1.29906	5.82264	3.75901	0.000940038	0.230809	-0.632812	Tmem203	transmembrane protein 203
114886	0.372406	1.29451	8.51438	3.68999	0.00111883	0.230809	-0.781653	Cygb	cytoglobin
11761	0.366509	1.28923	7.67464	3.66289	0.00119777	0.230809	-0.83993	Aox1	aldehyde oxidase 1
108897	0.362842	1.28596	5.47748	3.72285	0.0010299	0.230809	-0.710857	Aif1l	allograft inflammatory factor 1-like
66994	0.345858	1.27091	6.14516	3.50397	0.00178322	0.24822	-1.17988	Cep19	centrosomal protein 19
81004	0.344031	1.2693	7.64721	3.76478	0.000926429	0.230809	-0.620345	Tbl1xr1	transducin (beta)-like 1X-linked receptor 1
244058	0.331628	1.25843	7.21675	3.66911	0.0011792	0.230809	-0.826573	Rgma	repulsive guidance molecule family member A
71778	0.325008	1.25267	6.76341	4.27051	0.0002553	0.116669	0.481031	Klhl5	kelch-like 5
17428	0.315371	1.24433	5.91353	3.5172	0.00172533	0.24822	-1.1517	Mnt	max binding protein
56530	0.306561	1.23676	7.37999	3.70607	0.00107441	0.230809	-0.747024	Cnpy2	canopy FGF signaling regulator 2
50766	0.287684	1.22068	8.73777	3.61861	0.00133871	0.237778	-0.934992	Crim1	cysteine rich transmembrane BMP regulator 1 (chordin like)
170756	0.283748	1.21735	6.47406	3.76813	0.000918629	0.230809	-0.613116	Slc8b1	solute carrier family 8 (sodium/lithium/calcium exchanger), member B1
226519	0.273647	1.20886	8.31284	3.53364	0.00165597	0.246897	-1.11667	Lamc1	laminin, gamma 1
207214	-0.290736	0.817485	8.77459	-3.54197	0.0016219	0.243596	-1.09892	Larp4	La ribonucleoprotein domain family, member 4
544752	-0.307366	0.808116	7.84677	-3.51806	0.00172164	0.24822	-1.14988	#N/A	#N/A
68493	-0.31585	0.803377	9.23527	-3.54892	0.00159398	0.24284	-1.08409	Ndufaf4	NADH dehydrogenase (ubiquinone) 1 alpha subcomplex, assembly factor 4
15111	-0.319734	0.801218	7.43315	-3.71169	0.00105929	0.230809	-0.734912	Hand2	heart and neural crest derivatives expressed transcript 2
98258	-0.320753	0.800652	7.8673	-3.54616	0.00160498	0.24284	-1.08996	Txndc9	thioredoxin domain containing 9
76563	-0.326194	0.797638	7.15241	-4.56694	0.000119252	0.0695953	1.12957	Qrsl1	glutaminyl-tRNA synthase (glutamine-hydrolyzing)-like 1
16777	-0.328026	0.796626	7.45759	-4.24315	0.000273849	0.116669	0.421174	Lamb1	laminin B1
210973	-0.328576	0.796322	7.42167	-3.54862	0.00159517	0.24284	-1.08472	Kbtbd2	kelch repeat and BTB (POZ) domain containing 2
20183	-0.33312	0.793818	8.99842	-3.60694	0.00137849	0.239797	-0.960011	Rxrg	retinoid X receptor gamma
11655	-0.333517	0.793599	10.3137	-3.55244	0.00158001	0.24284	-1.07657	Alas1	aminolevulinic acid synthase 1
67602	-0.334205	0.793221	6.36376	-3.75875	0.000940649	0.230809	-0.633368	Necap1	NECAP endocytosis associated 1
22145	-0.344566	0.787545	10.5375	-3.50044	0.00179896	0.24822	-1.18739	Tuba4a	tubulin, alpha 4A
19013	-0.346534	0.786471	8.3408	-3.98699	0.000527077	0.17843	-0.138164	Ppara	peroxisome proliferator activated receptor alpha
235459	-0.347618	0.785881	6.46291	-3.69774	0.00109717	0.230809	-0.764948	Gtf2a2	general transcription factor II A, 2
69587	-0.349325	0.784951	7.69228	-4.26288	0.000260343	0.116669	0.464339	Pcgf3	polycomb group ring finger 3
12340	-0.35161	0.783709	7.0554	-4.13506	0.000361161	0.135248	0.184867	Capza1	capping protein (actin filament) muscle Z-line, alpha 1
258469	-0.354075	0.782371	3.80971	-3.59576	0.00141764	0.239797	-0.983939	#N/A	#N/A
224650	-0.35526	0.781729	7.81122	-3.83281	0.000779919	0.224375	-0.473164	Anks1	ankyrin repeat and SAM domain containing 1
94222	-0.359302	0.779542	4.76555	-3.62217	0.00132681	0.237778	-0.927363	Olig3	oligodendrocyte transcription factor 3
20766	-0.361117	0.778561	2.62868	-3.47888	0.00189817	0.24822	-1.23321	Sprr3	small proline-rich protein 3
69674	-0.363999	0.777008	7.53984	-4.36634	0.000199651	0.100262	0.690744	Mif4gd	MIF4G domain containing
58194	-0.364142	0.776931	10.3365	-3.57696	0.00148599	0.24284	-1.02417	Sh3kbp1	SH3-domain kinase binding protein 1
58184	-0.369191	0.774217	6.96586	-3.55967	0.0015517	0.24284	-1.06112	Cnot9	CCR4-NOT transcription complex, subunit 9
20529	-0.374392	0.771431	7.26632	-4.13821	0.000358269	0.135248	0.191734	Slc31a1	solute carrier family 31, member 1
20227	-0.376416	0.770349	6.00679	-3.83834	0.000769062	0.224375	-0.461178	Sart1	squamous cell carcinoma antigen recognized by T cells 1
79560	-0.380131	0.768368	7.3416	-3.66483	0.00119194	0.230809	-0.83576	Ublcp1	ubiquitin-like domain containing CTD phosphatase 1
319765	-0.383689	0.766475	5.50609	-3.71275	0.00105646	0.230809	-0.732625	Igf2bp2	insulin-like growth factor 2 mRNA binding protein 2
53412	-0.387542	0.764431	10.3401	-3.49925	0.00180433	0.24822	-1.18993	Ppp1r3c	protein phosphatase 1, regulatory (inhibitor) subunit 3C
77032	-0.393155	0.761463	6.78132	-3.85241	0.00074211	0.224375	-0.430677	Tstd3	thiosulfate sulfurtransferase (rhodanese)-like domain containing 3
67760	-0.393241	0.761417	10.66	-4.64707	9.71e-05	0.0609054	1.30463	Slc38a2	solute carrier family 38, member 2
227613	-0.394635	0.760682	8.73083	-4.25047	0.000268758	0.116669	0.437189	Tubb4b	tubulin, beta 4B class IVB
80837	-0.396121	0.759899	8.74034	-3.77401	0.00090507	0.230809	-0.600403	Rhoj	ras homolog family member J
12301	-0.398493	0.75865	8.15808	-3.87963	0.000692583	0.214344	-0.371624	Cacybp	calcyclin binding protein
22339	-0.403256	0.75615	9.86462	-3.7506	0.000960216	0.230809	-0.650969	#N/A	#N/A
66971	-0.409022	0.753134	6.3806	-3.5132	0.00174263	0.24822	-1.16023	Cdk5rap1	CDK5 regulatory subunit associated protein 1
105439	-0.413854	0.750616	3.16505	-3.70265	0.00108369	0.230809	-0.754378	Slain1	SLAIN motif family, member 1
243905	-0.41499	0.750025	6.61072	-3.50413	0.0017825	0.24822	-1.17954	Zfp568	zinc finger protein 568
100502861	-0.420799	0.747011	5.31375	-3.49685	0.00181513	0.24822	-1.19502	Ccdc13	coiled-coil domain containing 13
12051	-0.429204	0.742671	5.41601	-3.69257	0.00111158	0.230809	-0.7761	Bcl3	B cell leukemia/lymphoma 3
77794	-0.433126	0.740655	6.08711	-3.66444	0.00119312	0.230809	-0.836603	Adamtsl2	ADAMTS-like 2
244585	-0.437719	0.738301	5.46935	-3.72816	0.00101618	0.230809	-0.6994	Rpgrip1l	Rpgrip1-like
504186	-0.438501	0.737901	3.99553	-3.6559	0.001219	0.232704	-0.854946	Chrna10	cholinergic receptor, nicotinic, alpha polypeptide 10
380863	-0.443607	0.735294	6.70181	-3.67463	0.00116292	0.230809	-0.814689	Tmem171	transmembrane protein 171
53857	-0.447904	0.733107	10.0079	-4.77242	7.03e-05	0.0466767	1.57798	Tuba8	tubulin, alpha 8
258949	-0.450222	0.73193	2.56417	-3.4904	0.00184453	0.24822	-1.20874	Olfr338	olfactory receptor 338
15519	-0.465172	0.724385	8.93903	-4.21795	0.000292114	0.119334	0.366058	#N/A	#N/A
18802	-0.467431	0.723251	2.6677	-3.47959	0.00189485	0.24822	-1.23172	Plcd4	phospholipase C, delta 4
18030	-0.475728	0.719104	6.24057	-3.59167	0.00143226	0.239797	-0.992703	Nfil3	nuclear factor, interleukin 3, regulated
71566	-0.480124	0.716916	6.50267	-4.25032	0.000268864	0.116669	0.436852	Clmp	CXADR-like membrane protein
237403	-0.480264	0.716846	6.69266	-3.80489	0.000837059	0.230809	-0.533615	Lingo3	leucine rich repeat and Ig domain containing 3
19696	-0.487459	0.71328	7.57234	-4.36131	0.000202247	0.100262	0.679729	Rel	reticuloendotheliosis oncogene
93735	-0.487697	0.713163	5.38394	-4.40677	0.000179963	0.0967349	0.779232	Wnt16	wingless-type MMTV integration site family, member 16
27140	-0.490414	0.711821	4.94094	-3.84731	0.000751765	0.224375	-0.441728	Tlx3	T cell leukemia, homeobox 3
100294583	-0.494728	0.709695	3.1313	-4.58751	0.000113112	0.0679536	1.17452	Fam150b	family with sequence similarity 150, member B
16647	-0.496181	0.708981	8.77297	-3.74551	0.000972651	0.230809	-0.661969	#N/A	#N/A
66580	-0.498957	0.707618	6.67694	-3.62229	0.00132639	0.237778	-0.927097	Esf1	ESF1 nucleolar pre-rRNA processing protein homolog
53867	-0.501192	0.706523	5.66095	-3.70906	0.00106632	0.230809	-0.740565	Col5a3	collagen, type V, alpha 3
14913	-0.503769	0.705262	4.11817	-4.22228	0.000288893	0.119334	0.375523	Guca1a	guanylate cyclase activator 1a (retina)
170676	-0.510457	0.702	4.92315	-3.78918	0.000871008	0.230809	-0.567606	#N/A	#N/A
103844	-0.520711	0.697028	5.50105	-3.57019	0.0015114	0.24284	-1.03865	Inca1	inhibitor of CDK, cyclin A1 interacting protein 1
69382	-0.54955	0.683233	3.42822	-3.66371	0.0011953	0.230809	-0.838165	1700024P04Rik	RIKEN cDNA 1700024P04 gene
56708	-0.552919	0.68164	4.49338	-3.5519	0.00158215	0.24284	-1.07773	Clcf1	cardiotrophin-like cytokine factor 1
20439	-0.566039	0.675469	5.90956	-3.6043	0.00138761	0.239797	-0.965648	Siah2	seven in absentia 2
12753	-0.578099	0.669846	9.39426	-6.34944	1.31e-06	0.00244048	4.89275	Clock	circadian locomotor output cycles kaput
74703	-0.587154	0.665655	5.0643	-3.55752	0.00156007	0.24284	-1.06572	Ccdc7a	coiled-coil domain containing 7A
74747	-0.597449	0.660921	7.48672	-3.52137	0.00170748	0.24822	-1.14283	Ddit4	DNA-damage-inducible transcript 4
18003	-0.597536	0.660882	7.36661	-4.14176	0.000355028	0.135248	0.199495	Nedd9	neural precursor cell expressed, developmentally down-regulated gene 9
117600	-0.612521	0.654053	4.64888	-3.63802	0.00127503	0.237778	-0.893347	Srgap1	SLIT-ROBO Rho GTPase activating protein 1
16509	-0.614552	0.653133	5.524	-3.68975	0.00111949	0.230809	-0.782161	Kcne1	potassium voltage-gated channel, Isk-related subfamily, member 1
73730	-0.631331	0.645581	3.54183	-5.36098	1.56e-05	0.0127472	2.84745	Lce1l	late cornified envelope 1L
54720	-0.648782	0.637819	8.72655	-5.30619	1.79e-05	0.0140912	2.73055	Rcan1	regulator of calcineurin 1
11492	-0.661528	0.632208	6.77673	-6.06344	2.66e-06	0.00388626	4.31478	Adam19	a disintegrin and metallopeptidase domain 19 (meltrin beta)
223513	-0.671852	0.6277	8.2728	-3.76347	0.000929503	0.230809	-0.623177	Abra	actin-binding Rho activating protein
15982	-0.743205	0.597411	6.73416	-5.50076	1.09e-05	0.0104383	3.14426	Ifrd1	interferon-related developmental regulator 1
100689	-0.758804	0.590986	6.25643	-4.7746	6.99e-05	0.0466767	1.58272	Spon2	spondin 2, extracellular matrix protein
22042	-0.842927	0.557511	7.26961	-3.63391	0.00128826	0.237778	-0.902166	Tfrc	transferrin receptor
71699	-0.871621	0.546532	9.532	-6.88643	3.58e-07	0.000913139	5.9432	Slc41a3	solute carrier family 41, member 3
18124	-0.881666	0.54274	7.34674	-3.74961	0.000962625	0.230809	-0.65311	Nr4a3	nuclear receptor subfamily 4, group A, member 3
74155	-0.934308	0.523293	7.51025	-5.66885	7.15e-06	0.00811729	3.49821	Errfi1	ERBB receptor feedback inhibitor 1
18143	-1.32554	0.398999	5.64179	-7.82334	4.02e-08	0.000205421	7.65932	Npas2	neuronal PAS domain protein 2
12575	-1.49663	0.354379	8.18264	-5.86645	4.35e-06	0.00555835	3.90976	Cdkn1a	cyclin-dependent kinase inhibitor 1A (P21)
11865	-2.13122	0.228265	7.56323	-13.3552	9.46e-13	1.93e-08	14.9204	Arntl	aryl hydrocarbon receptor nuclear translocator-like

## Sheet: Cs160
Entrez	logFC	Fc	AveExpr	t	P.Value	adj.P.Val	B	Gene	Description
13170	1.65169	3.14201	9.37856	11.9966	9.38e-12	9.58e-08	14.095	Dbp	D site albumin promoter binding protein
229599	1.54664	2.92136	5.08144	6.55238	8e-07	0.00233583	5.46248	Ciart	circadian associated repressor of transcription
22229	1.20176	2.3002	7.4693	3.84941	0.000747764	0.131567	-0.423267	Ucp3	uncoupling protein 3 (mitochondrial, proton carrier)
18628	1.14653	2.21381	5.99499	5.57825	8.99e-06	0.0158592	3.41378	Per3	period circadian clock 3
56338	1.12743	2.1847	10.5822	5.77	5.55e-06	0.0113274	3.82705	Txnip	thioredoxin interacting protein
14872	1.10818	2.15573	5.83909	6.58368	7.42e-07	0.00233583	5.52604	Gstt2	glutathione S-transferase, theta 2
329065	1.10485	2.15077	7.00817	4.32293	0.000223181	0.0844202	0.632324	Scd4	stearoyl-coenzyme A desaturase 4
27273	1.06266	2.08878	9.93804	3.35878	0.00255632	0.194833	-1.49444	Pdk4	pyruvate dehydrogenase kinase, isoenzyme 4
20292	0.954926	1.93848	5.86647	5.39623	1.43e-05	0.0158592	3.01764	Ccl11	chemokine (C-C motif) ligand 11
21393	0.945642	1.92605	10.0701	10.1372	2.99e-10	2.03e-06	11.6747	Tcap	titin-cap
217166	0.933759	1.91025	8.78737	5.02917	3.64e-05	0.0309788	2.20919	Nr1d1	nuclear receptor subfamily 1, group D, member 1
69288	0.927613	1.90213	8.40634	5.42196	1.34e-05	0.0158592	3.07386	Rhobtb1	Rho-related BTB domain containing 1
217082	0.924612	1.89817	5.61644	4.60338	0.000108591	0.0619261	1.26018	Hlf	hepatic leukemia factor
57875	0.920474	1.89274	6.92645	3.4865	0.00186251	0.173253	-1.21905	Angptl4	angiopoietin-like 4
20617	0.894129	1.85849	5.17505	4.56438	0.000120038	0.0643136	1.17292	Snca	synuclein, alpha
21743	0.878587	1.83857	5.00267	3.01756	0.00586416	0.239273	-2.21328	Inmt	indolethylamine N-methyltransferase
64540	0.84236	1.79298	6.41369	6.87474	3.68e-07	0.00150246	6.10955	Tspan4	tetraspanin 4
100040732	0.811479	1.75501	1.94184	3.6603	0.0012056	0.147917	-0.84006	#N/A	#N/A
268807	0.778698	1.71558	7.94033	8.3312	1.29e-08	6.59e-05	8.81628	Klhl38	kelch-like 38
216505	0.769996	1.70527	8.05177	4.55515	0.00012292	0.0643136	1.15226	Pik3ip1	phosphoinositide-3-kinase interacting protein 1
100040606	0.745798	1.6769	2.00869	3.11528	0.00463521	0.226251	-2.01027	#N/A	#N/A
57444	0.740634	1.67091	5.61857	3.32632	0.00276931	0.201152	-1.56395	Isg20	interferon-stimulated protein
79362	0.732404	1.6614	7.66033	6.28873	1.53e-06	0.00389575	4.92121	Bhlhe41	basic helix-loop-helix family, member e41
68041	0.729478	1.65804	7.40366	5.45245	1.24e-05	0.0158592	3.14037	Mid1ip1	Mid1 interacting protein 1 (gastrulation specific G12-like (zebrafish))
12953	0.71307	1.63929	7.14363	5.87804	4.23e-06	0.00959887	4.05794	Cry2	cryptochrome 2 (photolyase-like)
244421	0.711924	1.63799	5.35146	3.17004	0.00405901	0.21591	-1.89545	Lonrf1	LON peptidase N-terminal domain and ring finger 1
240328	0.70956	1.6353	6.28244	3.75133	0.000958458	0.136927	-0.639936	F830016B08Rik	RIKEN cDNA F830016B08 gene
100040533	0.701338	1.62601	2.91123	3.29171	0.00301527	0.203356	-1.63782	#N/A	#N/A
21859	0.692217	1.61576	7.78627	3.24848	0.00335234	0.206873	-1.72974	Timp3	tissue inhibitor of metalloproteinase 3
18787	0.682284	1.60468	6.71467	3.06171	0.00527447	0.232222	-2.12187	Serpine1	serine (or cysteine) peptidase inhibitor, clade E, member 1
236727	0.626992	1.54434	4.5912	3.85845	0.00073082	0.131567	-0.403257	Slc9a7	solute carrier family 9 (sodium/hydrogen exchanger), member 7
12159	0.616852	1.53352	6.0045	3.75181	0.000957307	0.136927	-0.638888	Bmp4	bone morphogenetic protein 4
12297	0.606184	1.52223	4.36164	3.24943	0.0033445	0.206873	-1.72771	Cacnb3	calcium channel, voltage-dependent, beta 3 subunit
667543	0.602823	1.51869	2.69182	4.13467	0.000361529	0.111731	0.211314	#N/A	#N/A
171210	0.60261	1.51846	9.85387	4.11371	0.00038143	0.111823	0.164526	#N/A	#N/A
114664	0.597351	1.51294	8.20942	4.22697	0.000285445	0.0988219	0.417595	Hsd17b11	hydroxysteroid (17-beta) dehydrogenase 11
11522	0.596377	1.51192	7.26423	3.00028	0.00611164	0.244731	-2.24891	Adh1	alcohol dehydrogenase 1 (class I)
19059	0.594124	1.50956	2.28929	3.9526	0.000575316	0.128562	-0.19436	Ppp3r2	protein phosphatase 3, regulatory subunit B, alpha isoform (calcineurin B, type II)
17684	0.592104	1.50744	9.27027	3.92851	0.00061168	0.128562	-0.247879	Cited2	Cbp/p300-interacting transactivator, with Glu/Asp-rich carboxy-terminal domain, 2
65972	0.588579	1.50377	6.50049	3.16542	0.00410486	0.217224	-1.90517	Ifi30	interferon gamma inducible protein 30
18627	0.581061	1.49595	5.73446	4.20266	0.000303786	0.101723	0.363237	Per2	period circadian clock 2
26360	0.580548	1.49542	7.44977	3.94446	0.00058737	0.128562	-0.212468	Angptl2	angiopoietin-like 2
68852	0.579359	1.49418	4.36822	3.02932	0.00570113	0.23769	-2.18897	Lrrn4cl	LRRN4 C-terminal like
17760	0.575578	1.49027	5.85453	3.65048	0.00123573	0.147917	-0.861589	Map6	microtubule-associated protein 6
380967	0.574989	1.48967	5.31	5.38322	1.47e-05	0.0158592	2.98919	Tmem106c	transmembrane protein 106C
56484	0.572025	1.48661	7.20132	3.90225	0.000653905	0.128893	-0.306165	Foxo3	forkhead box O3
59004	0.568045	1.48251	6.46419	5.55257	9.6e-06	0.0158592	3.35811	Pias4	protein inhibitor of activated STAT 4
12364	0.567811	1.48227	5.03864	3.63813	0.00127469	0.150502	-0.888655	Casp12	caspase 12
21685	0.565965	1.48038	5.6019	3.50312	0.00178698	0.169772	-1.18301	Tef	thyrotroph embryonic factor
17540	0.558942	1.47319	6.1886	3.16324	0.00412664	0.217224	-1.90975	Mrvi1	MRV integration site 1
14939	0.556923	1.47113	3.74574	3.52193	0.00170512	0.168859	-1.14218	Gzmb	granzyme B
14230	0.554119	1.46827	6.56709	3.45911	0.00199385	0.178718	-1.27836	Fkbp10	FK506 binding protein 10
16890	0.546835	1.46088	7.56705	3.15696	0.00419006	0.217224	-1.92295	Lipe	lipase, hormone sensitive
239827	0.545819	1.45985	5.23161	3.42858	0.0021509	0.187507	-1.34432	Pigz	phosphatidylinositol glycan anchor biosynthesis, class Z
15937	0.53893	1.45289	7.49062	3.81805	0.000809622	0.131567	-0.49265	Ier3	immediate early response 3
18984	0.536332	1.45028	8.07893	4.11444	0.000380721	0.111823	0.166151	Por	P450 (cytochrome) oxidoreductase
627814	0.536006	1.44995	3.25318	3.31768	0.00282882	0.201152	-1.58241	Vmn2r109	vomeronasal 2, receptor 109
13897	0.533893	1.44783	3.84255	3.36647	0.00250828	0.194068	-1.47795	Ces1e	carboxylesterase 1E
13429	0.528105	1.44203	4.2789	3.50446	0.00178106	0.169772	-1.18012	Dnm1	dynamin 1
258781	0.52686	1.44079	2.88142	2.99219	0.00623083	0.246017	-2.26555	#N/A	#N/A
13849	0.517714	1.43168	7.68189	4.26927	0.00025611	0.0937836	0.512238	Ephx1	epoxide hydrolase 1, microsomal
60613	0.51568	1.42967	4.76335	3.42007	0.00219675	0.187507	-1.36266	Kcnq4	potassium voltage-gated channel, subfamily Q, member 4
353187	0.515006	1.429	8.06124	4.32393	0.000222609	0.0844202	0.634562	Nr1d2	nuclear receptor subfamily 1, group D, member 2
100042996	0.506211	1.42031	2.60267	3.26471	0.00322174	0.206292	-1.69528	#N/A	#N/A
21847	0.505589	1.4197	6.46241	3.55434	0.00157251	0.159802	-1.07166	Klf10	Kruppel-like factor 10
101320	0.500091	1.4143	3.20729	3.0312	0.00567553	0.23769	-2.18509	Dyrk4	dual-specificity tyrosine-(Y)-phosphorylation regulated kinase 4
170441	0.49971	1.41393	4.41918	3.10045	0.00480434	0.228217	-2.04124	Slc2a10	solute carrier family 2 (facilitated glucose transporter), member 10
18029	0.49681	1.41109	7.87935	4.67377	9.06e-05	0.056512	1.41759	Nfic	nuclear factor I/C
18145	0.492545	1.40692	6.56269	3.81534	0.000815208	0.131567	-0.498652	Npc1	Niemann-Pick type C1
20856	0.492462	1.40684	5.72441	3.77494	0.000902939	0.134624	-0.587863	Stc2	stanniocalcin 2
109711	0.491748	1.40615	6.40212	3.63565	0.00128266	0.150572	-0.894087	Actn1	actinin, alpha 1
22226	0.490528	1.40496	6.1631	3.20048	0.00376915	0.210157	-1.8313	Ucn	urocortin
74309	0.489282	1.40375	7.207	3.90606	0.000647605	0.128893	-0.297712	Osbp2	oxysterol binding protein 2
66515	0.488811	1.40329	7.38794	3.90084	0.000656263	0.128893	-0.309308	Cul7	cullin 7
667277	0.487782	1.40229	6.08658	3.32586	0.0027724	0.201152	-1.56492	#N/A	#N/A
233231	0.487329	1.40185	2.6727	3.38117	0.00241882	0.19154	-1.44639	Mrgprb1	MAS-related GPR, member B1
12111	0.485838	1.4004	9.04907	4.22032	0.000290347	0.0988438	0.402732	Bgn	biglycan
73318	0.481803	1.39649	3.24372	3.11382	0.00465162	0.226251	-2.01332	Ube2d2b	ubiquitin-conjugating enzyme E2D 2B
19326	0.481623	1.39631	9.86858	3.91622	0.000631104	0.128848	-0.275176	Rab11b	RAB11B, member RAS oncogene family
12258	0.47653	1.39139	8.84455	3.82595	0.000793597	0.131567	-0.475199	Serping1	serine (or cysteine) peptidase inhibitor, clade G, member 1
14115	0.473842	1.3888	7.03183	3.74409	0.000976141	0.138463	-0.655889	Fbln2	fibulin 2
269437	0.47292	1.38792	3.63047	3.01639	0.00588051	0.239273	-2.21568	Plch1	phospholipase C, eta 1
234582	0.472876	1.38787	5.39442	3.71719	0.0010447	0.141998	-0.715112	Ccdc102a	coiled-coil domain containing 102A
387586	0.470692	1.38577	1.77886	3.37878	0.00243311	0.191887	-1.45151	#N/A	#N/A
69179	0.467874	1.38307	5.22083	3.77953	0.000892535	0.134418	-0.577749	Tmem110	transmembrane protein 110
77125	0.467812	1.38301	5.90761	3.23462	0.00346785	0.207764	-1.75911	Il33	interleukin 33
258901	0.465238	1.38055	2.27342	3.23839	0.00343607	0.207764	-1.75113	#N/A	#N/A
74552	0.465027	1.38034	6.96161	3.31381	0.00285588	0.201152	-1.59068	Nipal3	NIPA-like domain containing 3
14732	0.464982	1.3803	9.95403	4.06647	0.000430361	0.11732	0.0591341	Gpam	glycerol-3-phosphate acyltransferase, mitochondrial
77578	0.462388	1.37782	6.59443	3.56619	0.00152661	0.158287	-1.04585	Bcl9	B cell CLL/lymphoma 9
81897	0.462071	1.37752	3.57839	3.148	0.00428215	0.218668	-1.94176	Tlr9	toll-like receptor 9
14186	0.461	1.3765	3.97088	3.68658	0.00112846	0.144968	-0.782392	Fgfr4	fibroblast growth factor receptor 4
233204	0.460293	1.37582	6.40019	3.94517	0.0005863	0.128562	-0.210875	Tbc1d17	TBC1 domain family, member 17
20680	0.458456	1.37407	6.49129	3.80919	0.000827991	0.131567	-0.512233	Sox7	SRY (sex determining region Y)-box 7
23972	0.457481	1.37314	6.85083	3.22795	0.0035249	0.208619	-1.77325	Papss2	3'-phosphoadenosine 5'-phosphosulfate synthase 2
65970	0.457302	1.37297	7.99671	4.9476	4.49e-05	0.0366534	2.02813	Lima1	LIM domain and actin binding 1
72368	0.457281	1.37295	6.97527	4.66965	9.16e-05	0.056512	1.4084	#N/A	#N/A
109754	0.454463	1.37027	9.31876	3.59503	0.00142023	0.154486	-0.982905	Cyb5r3	cytochrome b5 reductase 3
380660	0.448445	1.36457	4.63237	3.41649	0.00221631	0.187507	-1.37037	Acss3	acyl-CoA synthetase short-chain family member 3
57742	0.448036	1.36418	7.14959	3.00231	0.00608207	0.244552	-2.24473	#N/A	#N/A
100039672	0.446162	1.36241	4.8195	3.21567	0.00363213	0.208986	-1.79922	Msmp	microseminoprotein, prostate associated
171226	0.444517	1.36086	3.75099	3.28564	0.00306053	0.204295	-1.65075	Vmn1r228	vomeronasal 1 receptor 228
16658	0.443855	1.36023	6.50052	3.92796	0.000612547	0.128562	-0.249115	Mafb	v-maf musculoaponeurotic fibrosarcoma oncogene family, protein B (avian)
101568	0.442417	1.35888	6.93174	4.86825	5.5e-05	0.0416009	1.85158	Vrk3	vaccinia related kinase 3
109242	0.442063	1.35855	3.81822	3.30063	0.00294991	0.202878	-1.6188	Kif24	kinesin family member 24
100042150	0.440262	1.35685	4.97654	3.69835	0.00109551	0.142639	-0.75654	Nrg2	neuregulin 2
74499	0.439608	1.35624	5.18642	3.31555	0.0028437	0.201152	-1.58697	Sost	sclerostin
12977	0.438214	1.35493	8.95945	4.49503	0.000143457	0.0697681	1.01767	Csf1	colony stimulating factor 1 (macrophage)
16518	0.436598	1.35341	6.70702	3.53342	0.00165691	0.16672	-1.1172	Kcnj2	potassium inwardly-rectifying channel, subfamily J, member 2
384696	0.436102	1.35294	3.05185	3.34016	0.00267648	0.199616	-1.53434	#N/A	#N/A
71066	0.43475	1.35168	2.98877	3.49876	0.00180652	0.170833	-1.19248	Hsfy2	heat shock transcription factor, Y-linked 2
227526	0.433662	1.35066	6.13165	4.26774	0.000257117	0.0937836	0.508812	Cdnf	cerebral dopamine neurotrophic factor
258344	0.433236	1.35026	1.88565	3.7061	0.0010743	0.141998	-0.739491	Olfr390	olfactory receptor 390
98396	0.432354	1.34943	8.75215	3.93637	0.000599577	0.128562	-0.230428	Slc41a1	solute carrier family 41, member 1
68760	0.430414	1.34762	8.64966	3.45504	0.00201415	0.179655	-1.28717	Synpo2l	synaptopodin 2-like
67620	0.4297	1.34695	5.27623	3.39625	0.00233024	0.190559	-1.41396	Lrp2bp	Lrp2 binding protein
11695	0.427977	1.34535	3.311	3.09049	0.0049212	0.230855	-2.062	Alx4	aristaless-like homeobox 4
623131	0.425266	1.34282	4.80001	3.72257	0.00103063	0.141998	-0.703278	Prr19	proline rich 19
109154	0.425256	1.34281	8.75217	3.29425	0.00299654	0.203356	-1.63241	Mlec	malectin
142688	0.423249	1.34094	6.99505	3.97821	0.000539005	0.128562	-0.137431	Asb13	ankyrin repeat and SOCS box-containing 13
14313	0.422724	1.34046	4.36906	3.75498	0.00094967	0.136927	-0.631899	Fst	follistatin
20893	0.421681	1.33949	8.81931	3.62052	0.00133229	0.153672	-0.927186	Bhlhe40	basic helix-loop-helix family, member e40
12894	0.421645	1.33945	7.74359	3.62069	0.00133174	0.153672	-0.926825	Cpt1a	carnitine palmitoyltransferase 1a, liver
56273	0.421041	1.33889	7.06069	3.24927	0.0033458	0.206873	-1.72805	Pex14	peroxisomal biogenesis factor 14
27998	0.419221	1.33721	5.71298	3.27721	0.00312446	0.205522	-1.66868	Exosc5	exosome component 5
52685	0.413949	1.33233	7.85055	4.36739	0.000199113	0.0830016	0.731863	Cd300lg	CD300 molecule like family member G
216991	0.411823	1.33037	6.35813	3.29269	0.00300801	0.203356	-1.63573	Adap2	ArfGAP with dual PH domains 2
114886	0.411637	1.33019	8.51438	3.84544	0.000755333	0.131567	-0.432059	Cygb	cytoglobin
97998	0.41077	1.3294	5.97529	2.9947	0.00619367	0.246017	-2.26039	Deptor	DEP domain containing MTOR-interacting protein
53945	0.410235	1.3289	6.8837	2.98832	0.0062888	0.246017	-2.27352	Slc40a1	solute carrier family 40 (iron-regulated transporter), member 1
353502	0.409466	1.32819	8.16336	3.37593	0.00245032	0.192501	-1.45764	Hcfc1r1	host cell factor C1 regulator 1 (XPO1-dependent)
624245	0.407738	1.3266	3.11347	3.08399	0.00499894	0.230855	-2.07554	#N/A	#N/A
232288	0.402691	1.32197	6.46462	3.12242	0.00455585	0.224861	-1.99534	Frmd4b	FERM domain containing 4B
20970	0.401841	1.32119	8.05801	3.31054	0.00287889	0.201385	-1.59765	Sdc3	syndecan 3
17001	0.401091	1.32051	6.12294	3.34708	0.00263116	0.198318	-1.51951	#N/A	#N/A
258708	0.40082	1.32026	2.74198	3.3249	0.00277895	0.201152	-1.56697	Olfr1342	olfactory receptor 1342
12274	0.400547	1.32001	2.61071	2.97663	0.00646662	0.249692	-2.29753	C6	complement component 6
17873	0.399398	1.31896	6.05393	3.23661	0.00345104	0.207764	-1.7549	Gadd45b	growth arrest and DNA-damage-inducible 45 beta
66568	0.399064	1.31865	5.13512	3.84765	0.00075112	0.131567	-0.427176	Rwdd3	RWD domain containing 3
76568	0.396801	1.31658	5.54886	3.23215	0.00348884	0.207764	-1.76434	Ift46	intraflagellar transport 46
68961	0.392321	1.3125	6.59573	3.00896	0.00598607	0.241736	-2.23102	Phkg2	phosphorylase kinase, gamma 2 (testis)
53376	0.391523	1.31178	8.75657	4.10325	0.00039177	0.112708	0.141171	Usp2	ubiquitin specific peptidase 2
18439	0.390602	1.31094	5.17133	3.02691	0.00573415	0.23769	-2.19396	P2rx7	purinergic receptor P2X, ligand-gated ion channel, 7
230779	0.389363	1.30982	5.63357	3.2798	0.00310468	0.205231	-1.66317	Serinc2	serine incorporator 2
107765	0.387339	1.30798	11.3271	3.64965	0.00123832	0.147917	-0.863411	Ankrd1	ankyrin repeat domain 1 (cardiac muscle)
72195	0.386355	1.30709	7.73813	3.08556	0.00498013	0.230855	-2.07229	Supt7l	suppressor of Ty 7-like
66090	0.385856	1.30663	7.98183	3.69804	0.00109636	0.142639	-0.75722	Ypel3	yippee-like 3 (Drosophila)
26366	0.384851	1.30573	4.58574	3.05411	0.00537179	0.233954	-2.13764	Ceacam10	carcinoembryonic antigen-related cell adhesion molecule 10
22141	0.383558	1.30455	5.31977	3.27385	0.00315036	0.205522	-1.67585	Tub	tubby candidate gene
112403	0.382091	1.30323	5.31241	3.12467	0.00453112	0.224642	-1.99063	Dxo	decapping exoribonuclease
230996	0.381131	1.30236	5.30584	3.23987	0.00342367	0.207764	-1.74799	9430015G10Rik	RIKEN cDNA 9430015G10 gene
104027	0.380848	1.30211	7.75126	3.23678	0.00344965	0.207764	-1.75455	Synpo	synaptopodin
15550	0.380739	1.30201	4.78007	3.21842	0.00360787	0.208986	-1.79341	Htr1a	5-hydroxytryptamine (serotonin) receptor 1A
78892	0.380472	1.30177	7.77956	3.12938	0.00447977	0.224152	-1.98078	Crispld2	cysteine-rich secretory protein LCCL domain containing 2
74182	0.378004	1.29954	7.82652	3.20175	0.00375754	0.210157	-1.82863	Gpcpd1	glycerophosphocholine phosphodiesterase 1
71755	0.376155	1.29788	7.63847	4.34822	0.000209157	0.0837695	0.688937	Dhdh	dihydrodiol dehydrogenase (dimeric)
69309	0.37496	1.2968	5.58954	3.4589	0.00199489	0.178718	-1.27881	Slc16a13	solute carrier family 16 (monocarboxylic acid transporters), member 13
14630	0.36944	1.29185	6.60561	2.99872	0.00613445	0.244731	-2.25212	Gclm	glutamate-cysteine ligase, modifier subunit
109978	0.367741	1.29033	7.21002	3.04301	0.0055169	0.23674	-2.16064	Art4	ADP-ribosyltransferase 4
64209	0.36746	1.29008	9.94807	3.66381	0.001195	0.147917	-0.83236	Herpud1	homocysteine-inducible, endoplasmic reticulum stress-inducible, ubiquitin-like domain member 1
276770	0.367308	1.28994	10.5415	3.04314	0.00551517	0.23674	-2.16037	Eif5a	eukaryotic translation initiation factor 5A
18542	0.366476	1.2892	7.4268	3.08968	0.00493085	0.230855	-2.0637	Pcolce	procollagen C-endopeptidase enhancer protein
235584	0.365938	1.28872	7.72016	3.19113	0.00385603	0.211464	-1.85103	Dusp7	dual specificity phosphatase 7
23945	0.365884	1.28867	7.8762	3.28675	0.00305218	0.204295	-1.64838	Mgll	monoglyceride lipase
223775	0.363882	1.28688	6.75595	3.0088	0.00598837	0.241736	-2.23135	Pim3	proviral integration site 3
11520	0.362824	1.28594	8.1305	3.06818	0.00519303	0.231416	-2.10843	Plin2	perilipin 2
212974	0.36229	1.28546	5.39826	2.98524	0.00633514	0.246479	-2.27985	Athl1	ATH1, acid trehalase-like 1 (yeast)
12295	0.361764	1.285	6.08864	3.02708	0.00573185	0.23769	-2.19361	Cacnb1	calcium channel, voltage-dependent, beta 1 subunit
17428	0.359622	1.28309	5.91353	3.78134	0.000888452	0.134418	-0.573747	Mnt	max binding protein
57342	0.358442	1.28204	7.10359	3.61774	0.00134164	0.153672	-0.933284	Parva	parvin, alpha
108073	0.357597	1.28129	2.38187	3.02838	0.00571408	0.23769	-2.19093	Grm7	glutamate receptor, metabotropic 7
631784	0.356108	1.27997	2.12184	4.54569	0.000125945	0.0643136	1.13109	Gm7073	predicted gene 7073
18631	0.352273	1.27657	6.9113	3.33442	0.00271461	0.200175	-1.54663	Pex11a	peroxisomal biogenesis factor 11 alpha
19018	0.351452	1.27584	6.99859	3.31453	0.00285081	0.201152	-1.58914	Scand1	SCAN domain-containing 1
73658	0.350548	1.27504	6.33826	3.75482	0.000950045	0.136927	-0.632243	Spns1	spinster homolog 1
54609	0.34727	1.27215	6.65917	3.44187	0.00208108	0.183224	-1.31561	Ubqln2	ubiquilin 2
56738	0.346357	1.27135	7.77038	3.20899	0.00369183	0.209889	-1.81334	Mocs1	molybdenum cofactor synthesis 1
66394	0.345786	1.27084	7.70948	3.94913	0.000580433	0.128562	-0.202093	Nosip	nitric oxide synthase interacting protein
59287	0.345311	1.27042	7.90717	3.79718	0.000853554	0.132081	-0.538773	Ncstn	nicastrin
69253	0.344145	1.2694	8.10456	3.22582	0.00354329	0.208619	-1.77776	Hspb2	heat shock protein 2
80294	0.343088	1.26847	7.58229	3.21794	0.00361205	0.208986	-1.79442	Pofut2	protein O-fucosyltransferase 2
72865	0.342633	1.26807	6.32094	3.17555	0.00400495	0.214712	-1.88384	Cxx1c	CAAX box 1C
22445	0.342234	1.26772	4.16795	3.04847	0.00544507	0.235616	-2.14934	#N/A	#N/A
75475	0.341493	1.26707	6.40374	3.207	0.00370977	0.209905	-1.81754	Oplah	5-oxoprolinase (ATP-hydrolysing)
12322	0.340559	1.26625	8.60402	3.50503	0.00177849	0.169772	-1.17886	Camk2a	calcium/calmodulin-dependent protein kinase II alpha
64340	0.340464	1.26616	7.23172	3.57304	0.00150064	0.15719	-1.0309	Dhx38	DEAH (Asp-Glu-Ala-His) box polypeptide 38
67333	0.33975	1.26554	6.10535	3.37224	0.00247274	0.192779	-1.46555	Stk35	serine/threonine kinase 35
14226	0.337461	1.26353	2.1206	3.06756	0.00520074	0.231416	-2.10971	Fkbp1b	FK506 binding protein 1b
11761	0.336638	1.26281	7.67464	3.17195	0.00404023	0.215472	-1.89144	Aox1	aldehyde oxidase 1
12359	0.3362	1.26243	10.7278	3.75127	0.000958608	0.136927	-0.640073	Cat	catalase
320604	0.333504	1.26007	1.92968	3.12227	0.00455754	0.224861	-1.99566	#N/A	#N/A
13169	0.332478	1.25917	6.63816	3.09016	0.00492519	0.230855	-2.0627	Dbnl	drebrin-like
18807	0.331637	1.25844	7.58959	3.4724	0.00192905	0.175123	-1.2496	Pld3	phospholipase D family, member 3
67488	0.331432	1.25826	9.45391	3.19886	0.00378414	0.210157	-1.83474	Calcoco1	calcium binding and coiled coil domain 1
100043536	0.331223	1.25808	2.2729	3.14988	0.00426263	0.218668	-1.93781	#N/A	#N/A
67839	0.330577	1.25752	8.13442	4.24344	0.000273648	0.0963713	0.454432	Gpsm1	G-protein signalling modulator 1 (AGS3-like, C. elegans)
239170	0.330287	1.25726	6.31649	3.07591	0.00509721	0.230855	-2.09235	Fam160b2	family with sequence similarity 160, member B2
14745	0.330287	1.25726	6.87264	3.33997	0.00267771	0.199616	-1.53474	Lpar1	lysophosphatidic acid receptor 1
244058	0.328056	1.25532	7.21675	3.422	0.00218627	0.187507	-1.35851	Rgma	repulsive guidance molecule family member A
17025	0.326664	1.25411	8.30107	4.32612	0.000221362	0.0844202	0.639462	Alad	aminolevulinate, delta-, dehydratase
12896	0.326189	1.2537	8.86731	3.08853	0.00494453	0.230855	-2.06609	Cpt2	carnitine palmitoyltransferase 2
100383	0.323899	1.25171	8.67206	3.51115	0.00175157	0.169772	-1.16558	Bsdc1	BSD domain containing 1
19339	0.320941	1.24915	8.53099	3.02596	0.00574727	0.23769	-2.19593	Rab3a	RAB3A, member RAS oncogene family
269682	0.320842	1.24906	7.73763	3.92851	0.000611685	0.128562	-0.247887	Golga3	golgi autoantigen, golgin subfamily a, 3
228769	0.320643	1.24889	7.80107	3.31627	0.00283866	0.201152	-1.58543	Psmf1	proteasome (prosome, macropain) inhibitor subunit 1
13120	0.320451	1.24872	7.55284	3.07231	0.00514162	0.231416	-2.09984	Cyp4b1	cytochrome P450, family 4, subfamily b, polypeptide 1
100504518	0.317277	1.24598	9.20822	3.19438	0.00382564	0.211464	-1.84418	3425401B19Rik	RIKEN cDNA 3425401B19 gene
224727	0.314942	1.24396	8.29771	3.11403	0.00464922	0.226251	-2.01288	Bag6	BCL2-associated athanogene 6
13619	0.312915	1.24221	6.32834	3.25622	0.00328942	0.206873	-1.71331	Phc1	polyhomeotic-like 1 (Drosophila)
67608	0.312641	1.24198	8.069	2.98682	0.00631122	0.246017	-2.27659	Narf	nuclear prelamin A recognition factor
14011	0.311912	1.24135	7.68511	3.12041	0.00457805	0.225328	-1.99954	Etv6	ets variant 6
66270	0.30689	1.23704	9.84245	3.3453	0.00264275	0.198459	-1.52333	Fam134b	family with sequence similarity 134, member B
78558	0.305839	1.23614	8.72285	3.85444	0.000738293	0.131567	-0.41214	Htra3	HtrA serine peptidase 3
56445	0.304709	1.23517	7.82099	3.2741	0.00314838	0.205522	-1.6753	Dnaja2	DnaJ heat shock protein family (Hsp40) member A2
66349	0.30175	1.23264	7.83846	3.14855	0.00427645	0.218668	-1.94061	Atp5sl	ATP5S-like
108148	0.300196	1.23131	7.44746	3.07666	0.00508808	0.230855	-2.09081	Galnt2	UDP-N-acetyl-alpha-D-galactosamine:polypeptide N-acetylgalactosaminyltransferase 2
231670	0.298727	1.23006	6.61752	3.04889	0.0054396	0.235616	-2.14847	Fbxo21	F-box protein 21
21366	0.296752	1.22838	8.65812	3.66135	0.00120243	0.147917	-0.837763	Slc6a6	solute carrier family 6 (neurotransmitter transporter, taurine), member 6
22594	0.292575	1.22482	5.9639	3.0788	0.00506186	0.230855	-2.08634	Xrcc1	X-ray repair complementing defective repair in Chinese hamster cells 1
76846	0.291331	1.22377	9.00974	3.61223	0.00136031	0.153672	-0.945331	Rps9	ribosomal protein S9
192216	0.288591	1.22145	9.51703	3.39107	0.0023603	0.190559	-1.4251	Tmem47	transmembrane protein 47
80708	0.287743	1.22073	8.56273	3.24252	0.00340156	0.207764	-1.74238	Pacsin3	protein kinase C and casein kinase substrate in neurons 3
66082	0.284552	1.21803	6.79699	3.39982	0.00230972	0.190559	-1.40627	Abhd6	abhydrolase domain containing 6
17151	0.284468	1.21796	7.47408	3.25051	0.00333571	0.206873	-1.72543	Ccndbp1	cyclin D-type binding-protein 1
55944	0.284258	1.21778	7.81502	3.41555	0.00222151	0.187507	-1.37241	Eif3d	eukaryotic translation initiation factor 3, subunit D
192292	0.283788	1.21739	8.43271	3.2517	0.00332601	0.206873	-1.7229	Nrbp1	nuclear receptor binding protein 1
59010	0.282113	1.21597	7.10913	3.00431	0.00605293	0.24386	-2.24059	Sqrdl	sulfide quinone reductase-like (yeast)
15983	0.281195	1.2152	7.30088	3.0205	0.00582292	0.239273	-2.2072	Ifrd2	interferon-related developmental regulator 2
100198	0.280114	1.21429	6.61748	3.03942	0.00556467	0.237294	-2.16808	H6pd	hexose-6-phosphate dehydrogenase (glucose 1-dehydrogenase)
14055	0.278475	1.21291	8.00284	3.3863	0.00238828	0.190559	-1.43535	Ezh1	enhancer of zeste 1 polycomb repressive complex 2 subunit
27660	0.270941	1.20659	7.325	3.08086	0.00503678	0.230855	-2.08205	1700088E04Rik	RIKEN cDNA 1700088E04 gene
67513	0.260065	1.19753	5.86159	3.0401	0.00555568	0.237294	-2.16669	Faap20	Fanconi anemia core complex associated protein 20
66314	0.254387	1.19283	6.82622	3.1833	0.00393024	0.213759	-1.86754	Tpd52l2	tumor protein D52-like 2
76411	0.252679	1.19142	6.99191	3.3621	0.00253549	0.194378	-1.48733	Ift43	intraflagellar transport 43
19921	0.251461	1.19041	10.1594	3.02587	0.00574851	0.23769	-2.19611	Rpl19	ribosomal protein L19
100038347	0.250063	1.18926	9.90767	3.0297	0.00569596	0.23769	-2.18819	Fam174b	family with sequence similarity 174, member B
18114	0.249368	1.18869	8.47471	3.07114	0.00515616	0.231416	-2.10228	Rrp1	ribosomal RNA processing 1 homolog (S. cerevisiae)
13830	0.246745	1.18653	8.94976	3.19218	0.00384619	0.211464	-1.84882	Stom	stomatin
20850	0.244872	1.18499	7.10666	3.07045	0.00516479	0.231416	-2.10372	#N/A	#N/A
12496	0.241619	1.18232	6.7751	2.99077	0.00625198	0.246017	-2.26847	Entpd2	ectonucleoside triphosphate diphosphohydrolase 2
22428	0.229516	1.17244	8.52949	2.99112	0.00624687	0.246017	-2.26776	Dctn6	dynactin 6
73024	-0.220317	0.858377	8.13825	-2.98252	0.00637637	0.247381	-2.28543	Emc7	ER membrane protein complex subunit 7
56334	-0.221462	0.857696	9.35363	-3.06122	0.00528069	0.232222	-2.12288	Tmed2	transmembrane emp24 domain trafficking protein 2
30960	-0.227532	0.854094	8.68626	-3.0865	0.00496878	0.230855	-2.07031	Vapa	vesicle-associated membrane protein, associated protein A
109108	-0.246131	0.843155	7.69249	-3.0172	0.00586912	0.239273	-2.21401	Slc30a9	solute carrier family 30 (zinc transporter), member 9
235339	-0.247329	0.842455	10.8752	-3.06608	0.00521933	0.231416	-2.11279	Dlat	dihydrolipoamide S-acetyltransferase (E2 component of pyruvate dehydrogenase complex)
59040	-0.248671	0.841671	9.27182	-3.1025	0.00478059	0.227618	-2.03696	Rhot1	ras homolog family member T1
66185	-0.251992	0.839736	7.14704	-3.05993	0.00529711	0.232222	-2.12556	1110037F02Rik	RIKEN cDNA 1110037F02 gene
15452	-0.252014	0.839723	8.44018	-3.15492	0.00421084	0.217748	-1.92723	Hprt	hypoxanthine guanine phosphoribosyl transferase
70257	-0.255782	0.837533	11.408	-3.15959	0.00416338	0.217224	-1.91742	2010107E04Rik	RIKEN cDNA 2010107E04 gene
226849	-0.257146	0.836742	9.85468	-3.08864	0.00494326	0.230855	-2.06587	Ppp2r5a	protein phosphatase 2, regulatory subunit B', alpha
12793	-0.260992	0.834514	9.08334	-3.15903	0.00416906	0.217224	-1.9186	Cnih1	cornichon family AMPA receptor auxiliary protein 1
13476	-0.262147	0.833846	10.076	-3.15373	0.00422296	0.217824	-1.92972	Reep5	receptor accessory protein 5
109552	-0.265719	0.831784	7.79949	-3.21441	0.00364331	0.20904	-1.80188	Sri	sorcin
218756	-0.268778	0.830022	7.01028	-3.05987	0.00529794	0.232222	-2.1257	Slc4a7	solute carrier family 4, sodium bicarbonate cotransporter, member 7
14609	-0.275091	0.826398	10.7337	-3.30451	0.00292193	0.202316	-1.61053	Gja1	gap junction protein, alpha 1
56282	-0.27856	0.824413	8.91502	-2.98132	0.00639465	0.247381	-2.2879	Mrpl12	mitochondrial ribosomal protein L12
21766	-0.279584	0.823829	8.32528	-3.16348	0.00412419	0.217224	-1.90924	Tex261	testis expressed gene 261
234678	-0.280487	0.823313	7.28711	-3.05088	0.0054136	0.235273	-2.14433	D230025D16Rik	RIKEN cDNA D230025D16 gene
66105	-0.281387	0.8228	9.94175	-3.20817	0.0036992	0.209889	-1.81507	Ube2d3	ubiquitin-conjugating enzyme E2D 3
110750	-0.283465	0.821615	8.14424	-3.09376	0.00488251	0.230855	-2.05518	Cse1l	chromosome segregation 1-like (S. cerevisiae)
66487	-0.284702	0.820911	7.18852	-3.02971	0.00569588	0.23769	-2.18818	Smim4	small integral membrane protein 4
19047	-0.285345	0.820545	9.14198	-3.30854	0.0028931	0.201688	-1.60192	Ppp1cc	protein phosphatase 1, catalytic subunit, gamma isoform
11569	-0.285719	0.820332	8.75672	-3.51051	0.00175438	0.169772	-1.16698	Aebp2	AE binding protein 2
67568	-0.286007	0.820169	8.28411	-3.40854	0.00226038	0.190002	-1.3875	#N/A	#N/A
73945	-0.287273	0.81945	7.51054	-3.31891	0.00282023	0.201152	-1.57977	Otud4	OTU domain containing 4
76563	-0.288841	0.81856	7.15241	-3.81269	0.000820686	0.131567	-0.504498	Qrsl1	glutaminyl-tRNA synthase (glutamine-hydrolyzing)-like 1
23874	-0.290357	0.8177	6.30084	-3.02934	0.00570083	0.23769	-2.18893	Farsb	phenylalanyl-tRNA synthetase, beta subunit
380664	-0.291012	0.817328	6.89614	-3.36125	0.00254083	0.194378	-1.48916	Lemd3	LEM domain containing 3
72795	-0.291328	0.81715	8.31038	-3.17642	0.00399654	0.214712	-1.88202	Ttc19	tetratricopeptide repeat domain 19
67921	-0.293745	0.815781	8.11263	-3.09291	0.00489263	0.230855	-2.05697	Ube2f	ubiquitin-conjugating enzyme E2F (putative)
15111	-0.295933	0.814545	7.43315	-3.23892	0.00343163	0.207764	-1.75001	Hand2	heart and neural crest derivatives expressed transcript 2
68493	-0.298264	0.81323	9.23527	-3.15965	0.00416274	0.217224	-1.91729	Ndufaf4	NADH dehydrogenase (ubiquinone) 1 alpha subcomplex, assembly factor 4
387524	-0.298523	0.813085	8.27947	-3.10335	0.00477076	0.227618	-2.03518	Znrf2	zinc and ring finger 2
72515	-0.300003	0.812251	7.70644	-3.20262	0.00374955	0.210157	-1.82678	Wdr43	WD repeat domain 43
107182	-0.301813	0.811232	6.09594	-3.03196	0.00566521	0.23769	-2.18352	Btaf1	B-TFIID TATA-box binding protein associated factor 1
67011	-0.302226	0.811	7.02422	-3.67998	0.00114736	0.145565	-0.796876	Mettl6	methyltransferase like 6
192174	-0.302404	0.8109	8.1619	-3.39606	0.00233133	0.190559	-1.41437	Rwdd4a	RWD domain containing 4A
170822	-0.302567	0.810808	7.24667	-3.17745	0.00398655	0.214712	-1.87986	Usp33	ubiquitin specific peptidase 33
11655	-0.30415	0.809919	10.3137	-3.05436	0.0053686	0.233954	-2.13713	Alas1	aminolevulinic acid synthase 1
106489	-0.30544	0.809195	6.4359	-2.98726	0.00630459	0.246017	-2.27568	Sft2d1	SFT2 domain containing 1
14584	-0.306604	0.808543	7.91916	-2.99572	0.00617862	0.246013	-2.2583	Gfpt2	glutamine fructose-6-phosphate transaminase 2
71888	-0.307109	0.80826	4.20865	-2.99345	0.00621221	0.246017	-2.26297	Krt33a	keratin 33A
109136	-0.307214	0.808201	7.07778	-3.11282	0.00466291	0.226251	-2.01542	Mmaa	methylmalonic aciduria (cobalamin deficiency) type A
1.00041e+08	-0.307716	0.80792	2.89336	-3.26528	0.00321718	0.206292	-1.69405	#N/A	#N/A
66164	-0.308647	0.807398	6.78106	-3.79171	0.000865458	0.132916	-0.550862	Nip7	NIP7, nucleolar pre-rRNA processing protein
66459	-0.309216	0.80708	9.16669	-3.52023	0.00171237	0.168859	-1.14587	Pyurf	Pigy upstream reading frame
66448	-0.310129	0.80657	8.18024	-3.19217	0.00384625	0.211464	-1.84884	Mrpl20	mitochondrial ribosomal protein L20
67630	-0.310242	0.806507	6.91994	-3.10668	0.00473264	0.227456	-2.02825	Samd8	sterile alpha motif domain containing 8
338337	-0.311246	0.805945	7.36004	-3.73761	0.000992234	0.139775	-0.670157	Cog3	component of oligomeric golgi complex 3
67609	-0.313008	0.804962	7.57744	-2.98205	0.00638352	0.247381	-2.2864	4930453N24Rik	RIKEN cDNA 4930453N24 gene
18099	-0.313099	0.804911	7.73518	-3.60962	0.00136925	0.153672	-0.951041	Nlk	nemo like kinase
66569	-0.315011	0.803845	6.62838	-3.70683	0.00107235	0.141998	-0.737902	Gdpd1	glycerophosphodiester phosphodiesterase domain containing 1
67778	-0.316626	0.802946	7.21358	-3.68296	0.00113879	0.145381	-0.790341	Zfp639	zinc finger protein 639
218397	-0.31786	0.802259	7.51681	-3.04211	0.00552888	0.236756	-2.16251	#N/A	#N/A
24063	-0.319448	0.801376	6.74363	-3.02209	0.00580079	0.238885	-2.20392	Spry1	sprouty homolog 1 (Drosophila)
12151	-0.319994	0.801073	7.81532	-3.38819	0.00237716	0.190559	-1.43129	Bmi1	Bmi1 polycomb ring finger oncogene
407831	-0.322387	0.799745	7.59395	-3.59691	0.00141358	0.154486	-0.978811	Tmem204	transmembrane protein 204
64009	-0.322713	0.799565	9.14961	-3.83184	0.00078184	0.131567	-0.462169	#N/A	#N/A
320213	-0.325111	0.798237	6.84865	-3.22087	0.00358633	0.208986	-1.78822	Senp5	SUMO/sentrin specific peptidase 5
233833	-0.325985	0.797754	7.38841	-3.0132	0.00592555	0.24015	-2.22226	Tnrc6a	trinucleotide repeat containing 6a
225372	-0.326764	0.797323	6.106	-3.12743	0.00450096	0.224236	-1.98486	Apbb3	amyloid beta (A4) precursor protein-binding, family B, member 3
268390	-0.327019	0.797182	7.48589	-3.11279	0.00466326	0.226251	-2.01548	Ahsa2	AHA1, activator of heat shock protein ATPase 2
76137	-0.328659	0.796276	8.07032	-3.3945	0.00234035	0.190559	-1.41773	Mcur1	mitochondrial calcium uniporter regulator 1
14707	-0.329981	0.795547	9.22885	-3.24687	0.00336556	0.207063	-1.73315	Gng5	guanine nucleotide binding protein (G protein), gamma 5
15275	-0.330127	0.795467	9.58439	-3.49372	0.00182933	0.172193	-1.2034	Hk1	hexokinase 1
56209	-0.332884	0.793947	7.2601	-3.56972	0.00151317	0.157694	-1.03814	Gde1	glycerophosphodiester phosphodiesterase 1
26901	-0.333213	0.793767	7.4762	-3.487	0.00186021	0.173253	-1.21797	Deb1	differentially expressed in B16F10 1
107435	-0.333341	0.793697	7.34632	-2.98731	0.0063039	0.246017	-2.27559	Hat1	histone aminotransferase 1
68916	-0.333633	0.793536	7.87711	-3.08629	0.00497135	0.230855	-2.07076	Cdkal1	CDK5 regulatory subunit associated protein 1-like 1
66979	-0.334516	0.79305	8.44304	-3.8056	0.000835565	0.131567	-0.520181	Pole4	polymerase (DNA-directed), epsilon 4 (p12 subunit)
18472	-0.334532	0.793042	9.5871	-4.02308	0.000480756	0.125896	-0.0375627	Pafah1b1	platelet-activating factor acetylhydrolase, isoform 1b, subunit 1
72477	-0.336179	0.792136	6.8949	-3.92257	0.000620992	0.128562	-0.261073	Tmem87b	transmembrane protein 87B
30963	-0.336495	0.791963	9.85766	-4.43785	0.000166159	0.0789292	0.889629	Hacd1	3-hydroxyacyl-CoA dehydratase 1
212285	-0.337409	0.791461	6.17488	-3.14328	0.00433139	0.220082	-1.95165	Arap2	ArfGAP with RhoGAP domain, ankyrin repeat and PH domain 2
110187	-0.337609	0.791352	2.31398	-3.50443	0.00178119	0.169772	-1.18018	Scgb2b26	secretoglobin, family 2B, member 26
216558	-0.338158	0.791051	9.69584	-3.10725	0.00472609	0.227456	-2.02705	Ugp2	UDP-glucose pyrophosphorylase 2
83493	-0.338352	0.790944	7.80946	-3.47725	0.00190593	0.175123	-1.23911	Sacm1l	SAC1 suppressor of actin mutations 1-like (yeast)
226151	-0.338481	0.790874	7.48607	-3.30633	0.00290888	0.202098	-1.60664	Fam178a	family with sequence similarity 178, member A
100039815	-0.339225	0.790466	6.63642	-3.03063	0.00568327	0.23769	-2.18627	#N/A	#N/A
109205	-0.340615	0.789704	6.94443	-3.26596	0.00321182	0.206292	-1.69261	Sobp	sine oculis-binding protein homolog (Drosophila)
107999	-0.340745	0.789634	6.02956	-3.02479	0.00576336	0.237823	-2.19834	Gtpbp6	GTP binding protein 6 (putative)
67456	-0.341235	0.789365	8.5825	-3.41732	0.00221176	0.187507	-1.36858	Ergic2	ERGIC and golgi 2
230027	-0.341973	0.788962	9.56341	-3.14995	0.00426196	0.218668	-1.93767	Coq3	coenzyme Q3 methyltransferase
214137	-0.34364	0.78805	8.1597	-3.12859	0.00448831	0.224152	-1.98243	Arhgap29	Rho GTPase activating protein 29
192231	-0.345899	0.786817	7.36381	-3.80475	0.000837352	0.131567	-0.522046	Hexim1	hexamethylene bis-acetamide inducible 1
72823	-0.347431	0.785983	6.02215	-3.75522	0.000949094	0.136927	-0.631369	Pard3b	par-3 family cell polarity regulator beta
67760	-0.347624	0.785877	10.66	-3.87306	0.000704223	0.131567	-0.370891	Slc38a2	solute carrier family 38, member 2
56468	-0.34803	0.785656	6.19028	-3.11059	0.00468805	0.226915	-2.02007	Socs5	suppressor of cytokine signaling 5
73205	-0.348672	0.785307	7.14741	-3.26061	0.00325425	0.206873	-1.70399	3110043O21Rik	RIKEN cDNA 3110043O21 gene
320720	-0.352782	0.783073	7.22943	-3.55922	0.00155345	0.159451	-1.06103	Fastkd1	FAST kinase domains 1
66433	-0.354447	0.782169	7.84765	-3.18409	0.00392266	0.213759	-1.86587	Chchd7	coiled-coil-helix-coiled-coil-helix domain containing 7
211986	-0.355643	0.781521	6.53415	-3.64308	0.00125894	0.149507	-0.877816	Tmem18	transmembrane protein 18
21353	-0.355722	0.781478	7.46677	-3.23311	0.00348068	0.207764	-1.76231	Tank	TRAF family member-associated Nf-kappa B activator
66586	-0.355734	0.781472	7.43489	-3.28841	0.00303976	0.204244	-1.64484	Crls1	cardiolipin synthase 1
73376	-0.356175	0.781233	3.99605	-3.01752	0.00586459	0.239273	-2.21335	Tex33	testis expressed 33
109652	-0.356929	0.780825	6.56031	-3.72636	0.00102081	0.141845	-0.694934	Acy1	aminoacylase 1
53412	-0.359	0.779705	10.3401	-3.05615	0.00534557	0.233808	-2.13342	Ppp1r3c	protein phosphatase 1, regulatory (inhibitor) subunit 3C
317717	-0.359447	0.779463	7.09558	-3.23047	0.00350322	0.208014	-1.7679	Sec22a	SEC22 homolog A, vesicle trafficking protein
26401	-0.359688	0.779333	7.4207	-3.46103	0.00198436	0.178718	-1.2742	Map3k1	mitogen-activated protein kinase kinase kinase 1
100041336	-0.360629	0.778825	2.10546	-3.20921	0.00368981	0.209889	-1.81287	#N/A	#N/A
109006	-0.361826	0.778179	8.91831	-3.33684	0.00269848	0.199707	-1.54145	Ciapin1	cytokine induced apoptosis inhibitor 1
244666	-0.362013	0.778078	6.91136	-3.77845	0.000894979	0.134418	-0.580135	Sprtn	SprT-like N-terminal domain
68044	-0.362996	0.777548	7.16088	-3.93235	0.000605743	0.128562	-0.239362	Chac2	ChaC, cation transport regulator 2
218441	-0.365157	0.776384	6.32483	-3.20028	0.00377103	0.210157	-1.83173	Zfyve16	zinc finger, FYVE domain containing 16
209131	-0.365551	0.776172	6.76473	-3.08354	0.0050044	0.230855	-2.07648	Snx30	sorting nexin family member 30
70683	-0.365929	0.775969	6.25814	-3.01919	0.0058412	0.239273	-2.2099	Utp20	UTP20 small subunit processome component
193385	-0.366261	0.77579	6.47183	-3.1759	0.00400162	0.214712	-1.88312	Fam65b	family with sequence similarity 65, member B
666173	-0.367934	0.774892	6.78439	-3.21629	0.00362664	0.208986	-1.79791	Vps13b	vacuolar protein sorting 13B
16600	-0.368928	0.774358	7.05989	-3.13233	0.00444784	0.223772	-1.97459	Klf4	Kruppel-like factor 4 (gut)
214897	-0.369068	0.774283	6.4026	-3.93679	0.000598934	0.128562	-0.229492	Csnk1g1	casein kinase 1, gamma 1
94093	-0.369175	0.774225	6.48546	-3.34773	0.00262696	0.198318	-1.51812	Trim33	tripartite motif-containing 33
381695	-0.370082	0.773739	8.37473	-3.25824	0.0032732	0.206873	-1.70902	N4bp2l2	NEDD4 binding protein 2-like 2
79043	-0.371433	0.773014	6.72146	-3.07968	0.00505112	0.230855	-2.08451	Spsb3	splA/ryanodine receptor domain and SOCS box containing 3
103573	-0.372151	0.77263	8.04735	-3.10426	0.0047603	0.227618	-2.03328	Xpo1	exportin 1
66768	-0.372312	0.772543	5.72093	-3.65344	0.00122657	0.147917	-0.855099	Pacrgl	PARK2 co-regulated-like
78796	-0.375302	0.770944	6.62572	-3.25042	0.0033364	0.206873	-1.72561	Zcchc4	zinc finger, CCHC domain containing 4
218333	-0.376731	0.770181	7.39136	-4.11188	0.000383219	0.111823	0.160441	Ice1	interactor of little elongation complex ELL subunit 1
16506	-0.376893	0.770094	4.74894	-3.08038	0.00504266	0.230855	-2.08306	Kcnd1	potassium voltage-gated channel, Shal-related family, member 1
75627	-0.3777	0.769664	6.53535	-3.22573	0.00354404	0.208619	-1.77794	Snapc1	small nuclear RNA activating complex, polypeptide 1
22717	-0.378821	0.769066	5.80831	-3.55519	0.00156919	0.159802	-1.06981	#N/A	#N/A
66889	-0.379859	0.768513	8.13513	-3.28319	0.00307895	0.204856	-1.65595	Rnf128	ring finger protein 128
16563	-0.379902	0.76849	7.52365	-3.87066	0.000708528	0.131567	-0.376212	Kif2a	kinesin family member 2A
258198	-0.380815	0.768004	2.62027	-3.06661	0.00521263	0.231416	-2.11169	Olfr224	olfactory receptor 224
434377	-0.381635	0.767567	5.78667	-2.99885	0.00613253	0.244731	-2.25185	Zfp560	zinc finger protein 560
11492	-0.382018	0.767364	6.77673	-3.30125	0.00294545	0.202878	-1.61749	Adam19	a disintegrin and metallopeptidase domain 19 (meltrin beta)
68212	-0.383053	0.766813	8.58408	-4.06316	0.000434008	0.11732	0.0517666	Tmbim4	transmembrane BAX inhibitor motif containing 4
99480	-0.383113	0.766781	6.89807	-3.4045	0.00228311	0.190559	-1.39619	Dnttip2	deoxynucleotidyltransferase, terminal, interacting protein 2
100504594	-0.385457	0.765536	2.38895	-3.10309	0.00477381	0.227618	-2.03573	#N/A	#N/A
52013	-0.386074	0.765209	7.00807	-3.38894	0.00237279	0.190559	-1.42969	R3hcc1l	R3H domain and coiled-coil containing 1 like
215456	-0.386363	0.765056	3.38551	-3.07018	0.00516804	0.231416	-2.10427	Gpat2	glycerol-3-phosphate acyltransferase 2, mitochondrial
225876	-0.38666	0.764898	7.41524	-3.61188	0.0013615	0.153672	-0.94609	Kdm2a	lysine (K)-specific demethylase 2A
72568	-0.388168	0.764099	5.41705	-3.36285	0.00253078	0.194378	-1.48571	Lin9	lin-9 homolog (C. elegans)
243822	-0.388194	0.764086	4.50079	-3.26846	0.00319227	0.206292	-1.68731	Fam71e2	family with sequence similarity 71, member E2
67453	-0.388497	0.763925	9.80212	-5.383	1.48e-05	0.0158592	2.9887	Slc25a46	solute carrier family 25, member 46
15974	-0.389224	0.76354	3.23324	-3.2018	0.00375709	0.210157	-1.82852	Ifnab	interferon alpha B
72739	-0.389912	0.763176	7.25953	-3.04486	0.00549245	0.236685	-2.15681	Zkscan3	zinc finger with KRAB and SCAN domains 3
71382	-0.389949	0.763157	6.6252	-3.68705	0.00112712	0.144968	-0.781358	Pex1	peroxisomal biogenesis factor 1
23794	-0.390652	0.762785	6.9114	-3.29213	0.00301216	0.203356	-1.63692	Adamts5	a disintegrin-like and metallopeptidase (reprolysin type) with thrombospondin type 1 motif, 5 (aggrecanase-2)
76784	-0.39176	0.762199	7.48927	-3.38749	0.00238128	0.190559	-1.4328	Mtif2	mitochondrial translational initiation factor 2
73373	-0.392204	0.761965	6.98556	-3.44431	0.00206854	0.182909	-1.31035	Phospho2	phosphatase, orphan 2
170728	-0.392438	0.761841	8.88338	-4.18658	0.000316553	0.104289	0.327298	Rtn4ip1	reticulon 4 interacting protein 1
69922	-0.393286	0.761393	5.13651	-3.38918	0.00237138	0.190559	-1.42917	Vrk2	vaccinia related kinase 2
69504	-0.393701	0.761174	6.86855	-3.72974	0.00101213	0.141602	-0.687483	#N/A	#N/A
72640	-0.394671	0.760663	4.75082	-3.1439	0.00432485	0.220082	-1.95034	Mex3a	mex3 RNA binding family member A
58805	-0.395068	0.760454	6.65359	-3.06573	0.00522371	0.231416	-2.11352	Mlxipl	MLX interacting protein-like
433779	-0.395628	0.760158	2.6306	-3.18247	0.0039382	0.213759	-1.86929	#N/A	#N/A
269198	-0.396736	0.759575	7.57248	-3.2412	0.00341252	0.207764	-1.74517	Nbeal1	neurobeachin like 1
79560	-0.397242	0.759309	7.3416	-3.61077	0.00136531	0.153672	-0.948526	Ublcp1	ubiquitin-like domain containing CTD phosphatase 1
20335	-0.398776	0.758502	8.31449	-3.29793	0.00296958	0.203356	-1.62457	Sec61g	SEC61, gamma subunit
56284	-0.403523	0.75601	7.82944	-4.0923	0.000402885	0.114296	0.116743	Mrpl19	mitochondrial ribosomal protein L19
78465	-0.404335	0.755584	2.65805	-3.56322	0.00153799	0.158661	-1.05232	Ccdc190	coiled-coil domain containing 190
227326	-0.406584	0.754407	2.2829	-3.0364	0.00560511	0.23769	-2.17433	Gpr55	G protein-coupled receptor 55
67637	-0.408138	0.753596	3.14801	-3.29153	0.00301659	0.203356	-1.6382	#N/A	#N/A
94190	-0.409246	0.753017	5.42027	-3.25214	0.00332239	0.206873	-1.72196	Ophn1	oligophrenin 1
75869	-0.410893	0.752158	6.15238	-3.61549	0.00134921	0.153672	-0.938189	Arl5b	ADP-ribosylation factor-like 5B
217216	-0.411219	0.751988	4.22545	-3.13481	0.00442127	0.222985	-1.96941	BC030867	cDNA sequence BC030867
66869	-0.411459	0.751862	6.05191	-3.10886	0.00470773	0.227329	-2.02369	Zfp869	zinc finger protein 869
66816	-0.411854	0.751657	5.61016	-3.81796	0.00080981	0.131567	-0.492853	Thap2	THAP domain containing, apoptosis associated protein 2
664702	-0.411879	0.751644	2.77901	-3.82397	0.000797581	0.131567	-0.47957	#N/A	#N/A
233987	-0.414284	0.750392	6.38306	-3.14096	0.00435587	0.220777	-1.95652	Zfp958	zinc finger protein 958
381199	-0.417347	0.7488	5.2477	-3.11467	0.00464204	0.226251	-2.01154	Tmem151a	transmembrane protein 151A
14118	-0.423811	0.745453	7.48788	-3.58026	0.00147379	0.155977	-1.01516	Fbn1	fibrillin 1
100502861	-0.424755	0.744965	5.31375	-3.32786	0.00275882	0.201152	-1.56066	Ccdc13	coiled-coil domain containing 13
19696	-0.42686	0.743879	7.57234	-3.60071	0.00140017	0.154486	-0.970501	Rel	reticuloendotheliosis oncogene
330577	-0.427901	0.743343	5.34722	-3.48408	0.00187379	0.173253	-1.22431	Saxo2	stablizer of axonemal microtubules 2
235380	-0.428187	0.743195	7.40931	-3.59404	0.00142377	0.154486	-0.985074	Dmxl2	Dmx-like 2
241066	-0.428707	0.742927	5.4964	-3.12905	0.00448339	0.224152	-1.98148	Carf	calcium response factor
72129	-0.429054	0.742749	6.87148	-4.25584	0.000265085	0.0949934	0.482179	Pex13	peroxisomal biogenesis factor 13
56462	-0.431227	0.741631	7.94003	-3.54726	0.00160058	0.161849	-1.08707	Mtch1	mitochondrial carrier 1
192657	-0.431323	0.741581	6.95734	-3.42461	0.00217217	0.187507	-1.35288	Ell2	elongation factor RNA polymerase II 2
244962	-0.432435	0.74101	6.89129	-3.94999	0.000579153	0.128562	-0.200165	Snx14	sorting nexin 14
268291	-0.434341	0.740032	5.74652	-3.65511	0.00122144	0.147917	-0.851443	Rnf217	ring finger protein 217
17164	-0.440008	0.73713	5.93666	-3.23346	0.00347769	0.207764	-1.76156	Mapkapk2	MAP kinase-activated protein kinase 2
52014	-0.441156	0.736544	8.76775	-4.93154	4.67e-05	0.0367253	1.99244	Nus1	NUS1 dehydrodolichyl diphosphate synthase subunit
76273	-0.441301	0.73647	6.58759	-4.39095	0.000187425	0.0827138	0.78462	Ndfip2	Nedd4 family interacting protein 2
16499	-0.441853	0.736189	4.41101	-3.32037	0.00281012	0.201152	-1.57665	Kcnab3	potassium voltage-gated channel, shaker-related subfamily, beta member 3
104625	-0.442991	0.735608	6.73232	-3.27424	0.00314734	0.205522	-1.67501	Cnot6	CCR4-NOT transcription complex, subunit 6
69942	-0.444145	0.73502	4.55302	-3.19863	0.00378624	0.210157	-1.83522	Rnf113a1	ring finger protein 113A1
226089	-0.446769	0.733684	6.53457	-3.47464	0.00191833	0.175123	-1.24476	Ric1	RAB6A GEF complex partner 1
72139	-0.447111	0.73351	6.56362	-3.52442	0.00169456	0.168859	-1.13677	#N/A	#N/A
76938	-0.447417	0.733355	7.23166	-3.97044	0.000549775	0.128562	-0.154707	Rbm17	RNA binding motif protein 17
18679	-0.448319	0.732896	7.7071	-3.32591	0.00277209	0.201152	-1.56482	Phka1	phosphorylase kinase alpha 1
71405	-0.450029	0.732028	4.29674	-3.03252	0.00565753	0.23769	-2.18235	Fam83c	family with sequence similarity 83, member C
114128	-0.4503	0.731891	6.85054	-4.37899	0.000193271	0.0827138	0.757837	Laptm4b	lysosomal-associated protein transmembrane 4B
71514	-0.450451	0.731814	8.5406	-3.86179	0.000724663	0.131567	-0.395871	Sfpq	splicing factor proline/glutamine rich (polypyrimidine tract binding protein associated)
56075	-0.451379	0.731344	5.61153	-3.59243	0.00142952	0.154486	-0.988583	Pdss1	prenyl (solanesyl) diphosphate synthase, subunit 1
238130	-0.451518	0.731273	6.29986	-3.87356	0.000703332	0.131567	-0.369785	Dock4	dedicator of cytokinesis 4
271424	-0.453355	0.730343	5.07762	-3.03821	0.00558089	0.23749	-2.17059	Ip6k3	inositol hexaphosphate kinase 3
20229	-0.453608	0.730214	7.14253	-2.99965	0.00612085	0.244731	-2.25021	Sat1	spermidine/spermine N1-acetyl transferase 1
58230	-0.455245	0.729386	5.87852	-3.42001	0.00219706	0.187507	-1.36279	Rnf8	ring finger protein 8
209517	-0.455265	0.729376	4.78123	-3.99696	0.000513861	0.128562	-0.0957141	Taar7b	trace amine-associated receptor 7B
224630	-0.459022	0.727479	6.35926	-3.40241	0.00229496	0.190559	-1.4007	Bnip1	BCL2/adenovirus E1B interacting protein 1
50817	-0.46181	0.726075	5.42542	-3.0649	0.00523423	0.231416	-2.11525	Capn15	calpain 15
101685	-0.462241	0.725858	6.06825	-3.48392	0.00187452	0.173253	-1.22464	Spty2d1	SPT2, Suppressor of Ty, domain containing 1 (S. cerevisiae)
20393	-0.465506	0.724217	7.51166	-3.01519	0.00589752	0.239488	-2.21817	Sgk1	serum/glucocorticoid regulated kinase 1
26419	-0.466079	0.723929	5.64284	-3.39995	0.002309	0.190559	-1.406	Mapk8	mitogen-activated protein kinase 8
67367	-0.466818	0.723559	7.25412	-3.31172	0.0028706	0.201385	-1.59514	Paxbp1	PAX3 and PAX7 binding protein 1
14284	-0.469653	0.722138	7.22593	-3.57805	0.00148193	0.156031	-1.01997	Fosl2	fos-like antigen 2
545370	-0.470774	0.721578	5.98374	-3.36727	0.00250331	0.194068	-1.47623	Hmcn1	hemicentin 1
27424	-0.471601	0.721164	3.24455	-3.15756	0.00418393	0.217224	-1.92168	#N/A	#N/A
668178	-0.472126	0.720902	3.62644	-3.27138	0.00316946	0.205522	-1.68109	#N/A	#N/A
14579	-0.472589	0.72067	5.46516	-3.67508	0.00116162	0.146464	-0.807649	Gem	GTP binding protein (gene overexpressed in skeletal muscle)
68815	-0.47266	0.720635	5.78293	-3.21269	0.00365868	0.209334	-1.80553	Btbd10	BTB (POZ) domain containing 10
18575	-0.473002	0.720464	7.4602	-3.9335	0.000603973	0.128562	-0.236808	Pde1c	phosphodiesterase 1C
100038381	-0.478655	0.717646	2.84451	-3.42579	0.00216581	0.187507	-1.35033	#N/A	#N/A
1.0004e+08	-0.480053	0.716951	2.3464	-2.99002	0.0062633	0.246017	-2.27002	#N/A	#N/A
78826	-0.481326	0.716319	2.71221	-3.32335	0.0027896	0.201152	-1.57029	P2ry10	purinergic receptor P2Y, G-protein coupled 10
431706	-0.482381	0.715795	5.1794	-3.18172	0.00394532	0.213759	-1.87086	Zfp457	zinc finger protein 457
16493	-0.482733	0.71562	6.6127	-3.08312	0.0050095	0.230855	-2.07736	Kcna5	potassium voltage-gated channel, shaker-related subfamily, member 5
57749	-0.485166	0.714415	4.22357	-2.99326	0.00621492	0.246017	-2.26334	Piwil1	piwi-like RNA-mediated gene silencing 1
69372	-0.485635	0.714183	5.25419	-3.33829	0.00268882	0.199707	-1.53833	Mocs3	molybdenum cofactor synthesis 3
105418	-0.486885	0.713564	4.98264	-3.13872	0.00437952	0.221426	-1.96121	E330034G19Rik	RIKEN cDNA E330034G19 gene
19291	-0.486895	0.713559	6.11811	-3.17285	0.00403142	0.215472	-1.88955	Purb	purine rich element binding protein B
73569	-0.488187	0.71292	6.25183	-3.35181	0.00260065	0.197475	-1.50938	Vgll3	vestigial like family member 3
217648	-0.488693	0.71267	5.57791	-3.97573	0.00054242	0.128562	-0.142946	Gm527	predicted gene 527
70891	-0.492299	0.710892	3.12582	-3.04763	0.00545611	0.235616	-2.15108	Spdya	speedy/RINGO cell cycle regulator family, member A
216345	-0.49504	0.709542	6.86893	-4.15253	0.000345382	0.111731	0.251205	Zfc3h1	zinc finger, C3H1-type containing
233879	-0.49558	0.709276	4.89191	-3.24898	0.00334823	0.206873	-1.72868	#N/A	#N/A
77647	-0.497615	0.708277	2.3559	-3.16278	0.00413121	0.217224	-1.91071	Trat1	T cell receptor associated transmembrane adaptor 1
12753	-0.497739	0.708216	9.39426	-5.15417	2.64e-05	0.0236762	2.48579	Clock	circadian locomotor output cycles kaput
1.0004e+08	-0.499411	0.707396	2.87783	-4.75663	7.32e-05	0.0515878	1.60269	#N/A	#N/A
54720	-0.499494	0.707355	8.72655	-3.85157	0.000743687	0.131567	-0.418495	Rcan1	regulator of calcineurin 1
504186	-0.502205	0.706027	3.99553	-3.94756	0.000582744	0.128562	-0.205563	Chrna10	cholinergic receptor, nicotinic, alpha polypeptide 10
278795	-0.502279	0.70599	3.17628	-3.077	0.00508388	0.230855	-2.09009	Lrrc10b	leucine rich repeat containing 10B
66350	-0.503052	0.705613	5.99518	-3.80153	0.000844217	0.131633	-0.529172	Pla2g12a	phospholipase A2, group XIIA
20600	-0.504439	0.704934	2.74692	-3.52152	0.00170686	0.168859	-1.14307	Smr2	submaxillary gland androgen regulated protein 2
78911	-0.505366	0.704482	3.78956	-3.60398	0.00138874	0.154486	-0.963356	Trim42	tripartite motif-containing 42
382074	-0.507746	0.70332	3.96743	-4.14677	0.00035051	0.111731	0.238338	Foxr1	forkhead box R1
244416	-0.508734	0.702839	7.20725	-3.28144	0.00309223	0.205071	-1.65969	Ppp1r3b	protein phosphatase 1, regulatory (inhibitor) subunit 3B
56805	-0.509705	0.702366	6.40484	-4.02364	0.000480063	0.125896	-0.0363025	Zbtb33	zinc finger and BTB domain containing 33
78889	-0.510384	0.702035	6.72169	-3.4182	0.00220694	0.187507	-1.36669	Wsb1	WD repeat and SOCS box-containing 1
244859	-0.510626	0.701918	2.72792	-3.16133	0.0041458	0.217224	-1.91376	Ankk1	ankyrin repeat and kinase domain containing 1
72656	-0.5111	0.701687	6.05448	-3.27193	0.00316516	0.205522	-1.67991	Ints8	integrator complex subunit 8
22720	-0.512736	0.700892	8.1323	-3.37242	0.00247169	0.192779	-1.46518	Zfp62	zinc finger protein 62
100642166	-0.512929	0.700798	6.74044	-3.71115	0.00106073	0.141998	-0.728394	#N/A	#N/A
624866	-0.514146	0.700208	5.94543	-3.58931	0.00144075	0.154486	-0.995403	Lekr1	leucine, glutamate and lysine rich 1
65103	-0.515294	0.69965	6.43119	-3.83876	0.000768233	0.131567	-0.446843	Arl6ip6	ADP-ribosylation factor-like 6 interacting protein 6
72065	-0.519948	0.697397	6.36227	-4.06091	0.000436518	0.11732	0.0467306	Rap2c	RAP2C, member of RAS oncogene family
19258	-0.533221	0.69101	6.90321	-4.37678	0.000194373	0.0827138	0.752876	Ptpn4	protein tyrosine phosphatase, non-receptor type 4
57745	-0.533767	0.690749	4.19063	-3.60083	0.00139974	0.154486	-0.970237	Zfp112	zinc finger protein 112
320939	-0.536932	0.689235	5.68421	-4.13678	0.000359581	0.111731	0.216029	#N/A	#N/A
56706	-0.538434	0.688518	6.99535	-3.89552	0.000665193	0.129402	-0.321109	Ccnl1	cyclin L1
72027	-0.54179	0.686918	4.52746	-3.21713	0.00361919	0.208986	-1.79613	Slc39a4	solute carrier family 39 (zinc transporter), member 4
622283	-0.542011	0.686813	7.15798	-3.19054	0.00386156	0.211464	-1.85228	#N/A	#N/A
244334	-0.542273	0.686688	5.7219	-3.88372	0.000685422	0.131567	-0.347266	Defb8	defensin beta 8
70373	-0.542392	0.686632	6.2594	-4.65924	9.41e-05	0.056512	1.38512	Gpatch2l	G patch domain containing 2 like
20439	-0.563192	0.676803	5.90956	-3.38108	0.00241934	0.19154	-1.44658	Siah2	seven in absentia 2
11498	-0.56795	0.674575	3.91765	-3.06622	0.00521758	0.231416	-2.11251	#N/A	#N/A
381990	-0.569599	0.673804	5.70307	-3.66164	0.00120154	0.147917	-0.837118	Zbtb2	zinc finger and BTB domain containing 2
237958	-0.572366	0.672513	3.19889	-3.21904	0.00360234	0.208986	-1.79208	Sppl2c	signal peptide peptidase 2C
22427	-0.579199	0.669336	5.44163	-4.08453	0.000410964	0.114991	0.0994058	Wrn	Werner syndrome homolog (human)
791357	-0.587362	0.665559	4.32492	-3.92373	0.000619173	0.128562	-0.258511	#N/A	#N/A
320111	-0.588683	0.66495	3.77142	-3.51856	0.00171951	0.168859	-1.1495	Prr18	proline rich 18
240064	-0.591138	0.663819	5.74452	-3.51298	0.00174361	0.169772	-1.16162	Zfp799	zinc finger protein 799
66897	-0.599462	0.66	5.80855	-3.93717	0.000598367	0.128562	-0.228665	Naa16	N(alpha)-acetyltransferase 16, NatA auxiliary subunit
230596	-0.602337	0.658686	5.52647	-3.21656	0.00362421	0.208986	-1.79733	Prpf38a	PRP38 pre-mRNA processing factor 38 (yeast) domain containing A
258463	-0.60306	0.658356	5.36817	-3.83378	0.000777994	0.131567	-0.457864	#N/A	#N/A
11910	-0.606377	0.656844	6.7633	-4.72416	7.96e-05	0.0542056	1.53021	Atf3	activating transcription factor 3
15357	-0.611039	0.654725	5.48732	-3.07647	0.00509044	0.230855	-2.0912	Hmgcr	3-hydroxy-3-methylglutaryl-Coenzyme A reductase
14239	-0.622965	0.649335	5.20287	-4.12933	0.000366494	0.111731	0.199404	Foxs1	forkhead box S1
15982	-0.632116	0.64523	6.73416	-4.41097	0.000178034	0.0815972	0.829446	Ifrd1	interferon-related developmental regulator 1
16428	-0.639586	0.641897	4.34648	-3.44713	0.0020541	0.182422	-1.30426	Itk	IL2 inducible T cell kinase
81489	-0.644826	0.63957	6.87435	-3.70875	0.00106718	0.141998	-0.733683	Dnajb1	DnaJ heat shock protein family (Hsp40) member B1
71699	-0.644938	0.63952	9.532	-4.80406	6.48e-05	0.0473022	1.70852	Slc41a3	solute carrier family 41, member 3
243905	-0.647015	0.6386	6.61072	-5.15087	2.67e-05	0.0236762	2.47849	Zfp568	zinc finger protein 568
338417	-0.648246	0.638055	7.62653	-3.58033	0.0014735	0.155977	-1.01499	Scgb1c1	secretoglobin, family 1C, member 1
67241	-0.649966	0.637295	6.66609	-4.68898	8.71e-05	0.056512	1.45159	Smc6	structural maintenance of chromosomes 6
103967	-0.651566	0.636589	5.70041	-3.47295	0.00192642	0.175123	-1.24842	Dnm3	dynamin 3
433180	-0.656526	0.634404	3.67571	-3.25216	0.00332223	0.206873	-1.72192	Spink6	serine peptidase inhibitor, Kazal type 6
22776	-0.667755	0.629485	4.86739	-3.86088	0.000726335	0.131567	-0.397883	Zim1	zinc finger, imprinted 1
16367	-0.668405	0.629202	6.59842	-5.45038	1.24e-05	0.0158592	3.13585	Irs1	insulin receptor substrate 1
381823	-0.690552	0.619617	6.88366	-3.65464	0.0012229	0.147917	-0.852484	Apold1	apolipoprotein L domain containing 1
75974	-0.700556	0.615335	5.83055	-4.50431	0.000140076	0.0697681	1.03845	Dock11	dedicator of cytokinesis 11
69602	-0.718393	0.607774	3.99941	-3.71614	0.00104746	0.141998	-0.717414	Otop3	otopetrin 3
63830	-0.724273	0.605302	4.91086	-3.12632	0.00451304	0.22429	-1.98718	#N/A	#N/A
212541	-0.756073	0.592106	3.64477	-3.82908	0.000787325	0.131567	-0.468272	Rho	rhodopsin
56708	-0.759745	0.590601	4.49338	-4.60141	0.000109142	0.0619261	1.25577	Clcf1	cardiotrophin-like cytokine factor 1
18030	-0.764979	0.588462	6.24057	-5.44516	1.26e-05	0.0158592	3.12446	Nfil3	nuclear factor, interleukin 3, regulated
258718	-0.803321	0.573029	3.36265	-3.92123	0.000623108	0.128562	-0.264042	Olfr513	olfactory receptor 513
11831	-0.810416	0.570217	7.59973	-4.57155	0.000117847	0.0643136	1.18896	Aqp6	aquaporin 6
74155	-0.917203	0.529535	7.51025	-5.2468	2.09e-05	0.0202977	2.68993	Errfi1	ERBB receptor feedback inhibitor 1
18143	-0.958262	0.514677	5.64179	-5.3322	1.68e-05	0.0171445	2.87748	Npas2	neuronal PAS domain protein 2
12575	-1.00252	0.499126	8.18264	-3.70491	0.00107753	0.141998	-0.742106	Cdkn1a	cyclin-dependent kinase inhibitor 1A (P21)
71275	-1.04572	0.484404	4.52389	-3.91249	0.00063711	0.128848	-0.283447	Noxred1	NADP+ dependent oxidoreductase domain containing 1
17691	-1.04611	0.484271	8.2369	-4.35419	0.000205974	0.0837695	0.702313	Sik1	salt inducible kinase 1
22042	-1.08431	0.471617	7.26961	-4.4072	0.000179765	0.0815972	0.821009	Tfrc	transferrin receptor
15370	-1.10876	0.463693	7.38449	-3.58825	0.00144457	0.154486	-0.997713	Nr4a1	nuclear receptor subfamily 4, group A, member 1
11865	-2.17403	0.221591	7.56323	-12.8443	2.19e-12	4.48e-08	15.0454	Arntl	aryl hydrocarbon receptor nuclear translocator-like

## Sheet: Si4
Entrez	logFC	Fc	AveExpr	t	P.Value	adj.P.Val	B	Gene	Description
11865	2.32112	4.9972	6.45899	8.47955	1.04e-08	0.00010621	8.1691	Arntl	aryl hydrocarbon receptor nuclear translocator-like
18143	1.50281	2.83393	5.13251	6.0261	3.09e-06	0.0105234	3.95139	Npas2	neuronal PAS domain protein 2
12575	1.49878	2.82603	7.44338	4.94056	4.73e-05	0.0533243	1.77936	Cdkn1a	cyclin-dependent kinase inhibitor 1A (P21)
104681	1.31833	2.49377	5.00379	3.92482	0.000629645	0.232068	-0.338271	Slc16a6	solute carrier family 16 (monocarboxylic acid transporters), member 6
11629	1.25368	2.3845	3.74597	3.88223	0.000701206	0.232068	-0.427043	Aif1	allograft inflammatory factor 1
17329	1.24794	2.37502	5.17991	4.15362	0.000352344	0.191777	0.139862	Cxcl9	chemokine (C-X-C motif) ligand 9
74155	1.13998	2.20377	7.0109	4.92211	4.96e-05	0.0533243	1.74129	Errfi1	ERBB receptor feedback inhibitor 1
100689	1.06843	2.09715	5.75687	4.81211	6.57e-05	0.0583089	1.51388	Spon2	spondin 2, extracellular matrix protein
277414	0.958136	1.9428	8.56637	4.29111	0.000248238	0.162756	0.427631	#N/A	#N/A
17476	0.937081	1.91465	5.52234	3.9017	0.000667547	0.232068	-0.386473	Mpeg1	macrophage expressed gene 1
13051	0.884903	1.84664	4.51448	3.88921	0.00068894	0.232068	-0.412488	Cx3cr1	chemokine (C-X3-C motif) receptor 1
11492	0.851161	1.80395	6.56131	5.8238	5.1e-06	0.0130299	3.55835	Adam19	a disintegrin and metallopeptidase domain 19 (meltrin beta)
73569	0.835552	1.78454	6.06383	4.92941	4.87e-05	0.0533243	1.75636	Vgll3	vestigial like family member 3
77864	0.82886	1.77628	6.71049	6.49076	9.93e-07	0.00583156	4.83003	Ypel2	yippee-like 2 (Drosophila)
240913	0.816369	1.76097	3.82462	4.59177	0.000115228	0.0900489	1.05591	Adamts4	a disintegrin-like and metallopeptidase (reprolysin type) with thrombospondin type 1 motif, 4
219132	0.787527	1.72611	5.75056	4.0772	0.000427895	0.213175	-0.0199999	Phf11d	PHD finger protein 11D
230073	0.784279	1.72223	4.85201	4.12291	0.000380962	0.194538	0.0756204	Ddx58	DEAD (Asp-Glu-Ala-Asp) box polypeptide 58
67050	0.742918	1.67356	4.01232	3.82708	0.000805903	0.232068	-0.541847	Nkap	NFKB activating protein
78889	0.70984	1.63562	6.54358	4.14708	0.000358255	0.191777	0.126178	Wsb1	WD repeat and SOCS box-containing 1
12741	0.701696	1.62642	6.72352	3.84675	0.000766891	0.232068	-0.500908	Cldn5	claudin 5
71421	0.693115	1.61677	3.99902	3.92378	0.000631305	0.232068	-0.340442	Amtn	amelotin
18861	0.664936	1.5855	5.73573	4.14024	0.00036454	0.191777	0.111872	Pms2	postmeiotic segregation increased 2 (S. cerevisiae)
238130	0.65928	1.57929	6.31885	4.99678	4.1e-05	0.0533243	1.89512	Dock4	dedicator of cytokinesis 4
17387	0.642457	1.56099	5.9757	5.11133	3.07e-05	0.0453066	2.13012	Mmp14	matrix metallopeptidase 14 (membrane-inserted)
245527	0.639606	1.5579	4.96234	3.91289	0.000648918	0.232068	-0.363132	Eda2r	ectodysplasin A2 receptor
14380	0.639171	1.55743	3.39096	3.90953	0.000654464	0.232068	-0.370149	G6pd2	glucose-6-phosphate dehydrogenase 2
113845	0.606044	1.52208	3.55906	4.0435	0.000466122	0.215014	-0.0904613	#N/A	#N/A
18003	0.584687	1.49971	7.12995	3.81918	0.0008221	0.233225	-0.558266	Nedd9	neural precursor cell expressed, developmentally down-regulated gene 9
666938	0.57376	1.4884	4.0767	3.96812	0.000564285	0.232068	-0.247922	Bend4	BEN domain containing 4
71699	0.57226	1.48685	9.06226	4.04168	0.000468272	0.215014	-0.0942508	Slc41a3	solute carrier family 41, member 3
67664	0.561307	1.47561	6.21024	4.83918	6.13e-05	0.0583089	1.56993	#N/A	#N/A
54720	0.553152	1.46729	8.36959	3.86282	0.00073643	0.232068	-0.467472	Rcan1	regulator of calcineurin 1
76813	0.548099	1.46216	4.76743	3.8279	0.000804226	0.232068	-0.540128	Armc6	armadillo repeat containing 6
19696	0.545533	1.45956	7.39235	4.48739	0.000150428	0.102421	0.838094	Rel	reticuloendotheliosis oncogene
213783	0.512142	1.42617	6.85477	4.19221	0.000319379	0.191777	0.220635	Plekhg1	pleckstrin homology domain containing, family G (with RhoGef domain) member 1
218763	0.510433	1.42448	7.37374	3.84712	0.000766189	0.232068	-0.500153	Lrrc3b	leucine rich repeat containing 3B
17064	0.46354	1.37892	7.57938	4.50758	0.000142867	0.100628	0.880268	Cd93	CD93 antigen
258726	0.429371	1.34665	3.24927	4.15949	0.000347119	0.191777	0.15215	Olfr599	olfactory receptor 599
74255	0.349602	1.27421	6.43524	3.83649	0.000787006	0.232068	-0.522269	Smu1	smu-1 suppressor of mec-8 and unc-52 homolog (C. elegans)
12151	0.336016	1.26227	7.7348	3.96469	0.000569201	0.232068	-0.25507	Bmi1	Bmi1 polycomb ring finger oncogene
387314	-0.380788	0.768018	8.88489	-3.88225	0.000701164	0.232068	-0.426994	Tmtc1	transmembrane and tetratricopeptide repeat containing 1
106628	-0.406661	0.754367	7.93494	-4.14556	0.000359637	0.191777	0.123012	Trip10	thyroid hormone receptor interactor 10
17259	-0.418636	0.748132	4.38435	-3.85295	0.000754987	0.232068	-0.488003	#N/A	#N/A
68915	-0.464113	0.724917	6.60446	-4.71709	8.37e-05	0.0712116	1.31675	Vars2	valyl-tRNA synthetase 2, mitochondrial
235584	-0.474207	0.719862	7.87588	-4.56569	0.000123163	0.0900489	1.00154	Dusp7	dual specificity phosphatase 7
70026	-0.480882	0.71654	4.48323	-3.8267	0.000806658	0.232068	-0.54262	Tspo2	translocator protein 2
100534273	-0.490739	0.71166	3.52936	-4.2806	0.000254978	0.162756	0.405641	Fer1l5	fer-1-like 5 (C. elegans)
19054	-0.495776	0.70918	6.37008	-3.95625	0.000581501	0.232068	-0.272693	#N/A	#N/A
242691	-0.496573	0.708789	5.28719	-4.13849	0.000366165	0.191777	0.108213	Gpatch3	G patch domain containing 3
17873	-0.497762	0.708204	6.10309	-4.83614	6.18e-05	0.0583089	1.56365	Gadd45b	growth arrest and DNA-damage-inducible 45 beta
56069	-0.527953	0.693538	6.71071	-3.83932	0.000781411	0.232068	-0.516384	Il17b	interleukin 17B
76654	-0.534742	0.690282	3.13955	-3.94046	0.000605207	0.232068	-0.305633	Upp2	uridine phosphorylase 2
15937	-0.555797	0.680281	7.50196	-4.56482	0.000123439	0.0900489	0.99971	Ier3	immediate early response 3
12953	-0.569502	0.673849	7.51839	-4.96368	4.46e-05	0.0533243	1.82699	Cry2	cryptochrome 2 (photolyase-like)
64540	-0.574052	0.671727	6.84898	-3.85407	0.000752861	0.232068	-0.485676	Tspan4	tetraspanin 4
15373	-0.576209	0.670724	5.01752	-3.95278	0.000586635	0.232068	-0.279939	Hmx3	H6 homeobox 3
22390	-0.617656	0.651729	7.3612	-5.95773	3.66e-06	0.0106808	3.81923	Wee1	WEE 1 homolog 1 (S. pombe)
235493	-0.640405	0.641533	7.22142	-4.82801	6.3e-05	0.0583089	1.54681	Fam214a	family with sequence similarity 214, member A
53376	-0.641046	0.641248	8.84017	-5.25121	2.15e-05	0.0390256	2.41531	Usp2	ubiquitin specific peptidase 2
68041	-0.657315	0.634057	7.73816	-4.0541	0.000453742	0.215014	-0.068293	Mid1ip1	Mid1 interacting protein 1 (gastrulation specific G12-like (zebrafish))
353187	-0.663439	0.631371	8.37688	-3.83026	0.000799457	0.232068	-0.535221	Nr1d2	nuclear receptor subfamily 1, group D, member 2
21685	-0.665603	0.630425	5.85532	-4.01041	0.00050694	0.225104	-0.159611	Tef	thyrotroph embryonic factor
73246	-0.691249	0.619317	2.422	-5.7454	6.2e-06	0.0130517	3.40441	Rassf6	Ras association (RalGDS/AF-6) domain family member 6
21393	-0.775774	0.584075	10.4713	-4.03715	0.000473693	0.215014	-0.103731	Tcap	titin-cap
79362	-0.830173	0.562462	8.1214	-6.43307	1.14e-06	0.00583156	4.72286	Bhlhe41	basic helix-loop-helix family, member e41
69288	-0.892611	0.538638	8.58664	-5.22579	2.29e-05	0.0390256	2.36363	Rhobtb1	Rho-related BTB domain containing 1
217082	-1.03985	0.486377	6.23365	-5.1062	3.11e-05	0.0453066	2.1196	Hlf	hepatic leukemia factor
235320	-1.09493	0.46816	9.01604	-3.94198	0.000602891	0.232068	-0.302472	Zbtb16	zinc finger and BTB domain containing 16
18627	-1.29234	0.408288	6.1093	-5.73359	6.39e-06	0.0130517	3.38114	Per2	period circadian clock 2
18628	-1.33736	0.395744	6.75255	-6.14211	2.32e-06	0.00949012	4.174	Per3	period circadian clock 3
13170	-1.77752	0.291685	10.1926	-4.66988	9.44e-05	0.07712	1.2186	Dbp	D site albumin promoter binding protein
229599	-2.20389	0.217051	5.85449	-8.965	3.7e-09	7.55e-05	8.87851	Ciart	circadian associated repressor of transcription

## Sheet: Si8
Entrez	logFC	Fc	AveExpr	t	P.Value	adj.P.Val	B	Gene	Description
11865	2.30424	4.93908	6.45899	8.41789	1.19e-08	0.000121384	7.33042	Arntl	aryl hydrocarbon receptor nuclear translocator-like
18143	1.25025	2.37882	5.13251	5.01336	3.93e-05	0.0677876	1.68521	Npas2	neuronal PAS domain protein 2
100689	1.12238	2.17706	5.75687	5.0551	3.54e-05	0.0677876	1.76538	Spon2	spondin 2, extracellular matrix protein
18030	0.96611	1.95357	5.71621	4.12222	0.000381636	0.234933	-0.0579054	Nfil3	nuclear factor, interleukin 3, regulated
11492	0.945971	1.92649	6.56131	6.47251	1.04e-06	0.00424017	4.34595	Adam19	a disintegrin and metallopeptidase domain 19 (meltrin beta)
240913	0.881351	1.8421	3.82462	4.95727	4.54e-05	0.0689061	1.57723	Adamts4	a disintegrin-like and metallopeptidase (reprolysin type) with thrombospondin type 1 motif, 4
77864	0.852573	1.80572	6.71049	6.67645	6.35e-07	0.00324354	4.69064	Ypel2	yippee-like 2 (Drosophila)
236285	0.774761	1.71091	4.4561	4.37538	0.000200224	0.178448	0.441482	Lancl3	LanC lantibiotic synthetase component C-like 3 (bacterial)
259279	0.672525	1.59386	4.86672	4.91427	5.06e-05	0.0689061	1.49422	Tubgcp3	tubulin, gamma complex associated protein 3
71710	0.645418	1.56419	6.3795	4.07164	0.000433982	0.234933	-0.157773	Lrrcc1	leucine rich repeat and coiled-coil domain containing 1
54720	0.603686	1.51959	8.36959	4.21571	0.00030083	0.204825	0.126656	Rcan1	regulator of calcineurin 1
238130	0.562595	1.47692	6.31885	4.26399	0.000266007	0.194052	0.221926	Dock4	dedicator of cytokinesis 4
258726	0.516995	1.43097	3.24927	5.00834	3.98e-05	0.0677876	1.67556	Olfr599	olfactory receptor 599
218440	0.513816	1.42782	3.60652	4.03739	0.000473399	0.24794	-0.225379	Ankrd34b	ankyrin repeat domain 34B
67664	0.497969	1.41222	6.21024	4.29312	0.000246971	0.186838	0.279374	#N/A	#N/A
17064	0.449801	1.36585	7.57938	4.37399	0.000200936	0.178448	0.438742	Cd93	CD93 antigen
16777	0.436199	1.35303	7.40649	4.23447	0.000286789	0.201998	0.163685	Lamb1	laminin B1
259032	0.418138	1.3362	1.95377	4.13625	0.000368254	0.234933	-0.0301904	Olfr1134	olfactory receptor 1134
12151	0.416752	1.33492	7.7348	4.91731	5.02e-05	0.0689061	1.50008	Bmi1	Bmi1 polycomb ring finger oncogene
74255	0.400145	1.31964	6.43524	4.39113	0.000192333	0.178448	0.472501	Smu1	smu-1 suppressor of mec-8 and unc-52 homolog (C. elegans)
64209	-0.390236	0.763005	10.1838	-4.29652	0.000244841	0.186838	0.286073	Herpud1	homocysteine-inducible, endoplasmic reticulum stress-inducible, ubiquitin-like domain member 1
210198	-0.470642	0.721643	2.69558	-4.31239	0.000235125	0.186838	0.317378	Gprc6a	G protein-coupled receptor, family C, group 6, member A
235584	-0.479169	0.717391	7.87588	-4.61347	0.000109016	0.117198	0.909024	Dusp7	dual specificity phosphatase 7
17873	-0.482842	0.715567	6.10309	-4.69118	8.94e-05	0.101443	1.06089	Gadd45b	growth arrest and DNA-damage-inducible 45 beta
22390	-0.48794	0.713043	7.3612	-4.70652	8.6e-05	0.101443	1.09082	Wee1	WEE 1 homolog 1 (S. pombe)
101056136	-0.502566	0.70585	3.58717	-4.06885	0.000437063	0.234933	-0.163273	#N/A	#N/A
12953	-0.526885	0.694052	7.51839	-4.59224	0.000115089	0.117541	0.867466	Cry2	cryptochrome 2 (photolyase-like)
67824	-0.541842	0.686893	4.24303	-4.08456	0.000419972	0.234933	-0.132266	Nmral1	NmrA-like family domain containing 1
77578	-0.56671	0.675155	6.75225	-4.09604	0.000407892	0.234933	-0.109586	Bcl9	B cell CLL/lymphoma 9
328795	-0.706868	0.612649	5.68263	-4.09495	0.000409023	0.234933	-0.111739	Ubash3a	ubiquitin associated and SH3 domain containing, A
69288	-0.733812	0.601313	8.58664	-4.2961	0.000245099	0.186838	0.285256	Rhobtb1	Rho-related BTB domain containing 1
53376	-0.762562	0.589449	8.84017	-6.24663	1.8e-06	0.00612136	3.95575	Usp2	ubiquitin specific peptidase 2
217082	-0.832903	0.561399	6.23365	-4.08997	0.000414237	0.234933	-0.121582	Hlf	hepatic leukemia factor
79362	-0.891925	0.538895	8.1214	-6.91159	3.63e-07	0.0024703	5.07892	Bhlhe41	basic helix-loop-helix family, member e41
18626	-1.09805	0.467148	6.99525	-4.81083	6.59e-05	0.0840919	1.29384	Per1	period circadian clock 1
18628	-1.17645	0.44244	6.75255	-5.40309	1.46e-05	0.0427347	2.42574	Per3	period circadian clock 3
18627	-1.20565	0.433575	6.1093	-5.34896	1.68e-05	0.0428665	2.32402	Per2	period circadian clock 2
13170	-1.91143	0.265829	10.1926	-5.02169	3.85e-05	0.0677876	1.70124	Dbp	D site albumin promoter binding protein
229599	-2.12659	0.228998	5.85449	-8.65057	7.2e-09	0.000121384	7.64238	Ciart	circadian associated repressor of transcription

## Sheet: Si16
Entrez	logFC	Fc	AveExpr	t	P.Value	adj.P.Val	B	Gene	Description
!!! No DEG was detected at adjusted p < 0.25

## Sheet: Si32
Entrez	logFC	Fc	AveExpr	t	P.Value	adj.P.Val	B	Gene	Decription
11865	1.93945	3.83559	6.45899	7.08521	2.41e-07	0.00246132	5.6885	Arntl	aryl hydrocarbon receptor nuclear translocator-like
18143	1.09156	2.13104	5.13251	4.37703	0.000199381	0.185081	0.546944	Npas2	neuronal PAS domain protein 2
13051	0.917309	1.88859	4.51448	4.03164	0.000480354	0.23931	-0.159324	Cx3cr1	chemokine (C-X3-C motif) receptor 1
65255	0.87626	1.83561	5.33139	4.35968	0.000208404	0.185081	0.511502	Asb4	ankyrin repeat and SOCS box-containing 4
238690	0.819444	1.76473	5.11816	4.13359	0.000370756	0.210363	0.0491366	Zfp458	zinc finger protein 458
240913	0.721258	1.64862	3.82462	4.05681	0.000450638	0.235582	-0.107892	Adamts4	a disintegrin-like and metallopeptidase (reprolysin type) with thrombospondin type 1 motif, 4
11492	0.707386	1.63284	6.56131	4.84007	6.11e-05	0.1784	1.48798	Adam19	a disintegrin and metallopeptidase domain 19 (meltrin beta)
257667	0.691534	1.615	2.72487	4.51795	0.000139134	0.185081	0.834508	Olfr769	olfactory receptor 769
245174	0.646637	1.56551	4.9428	4.00397	0.000515283	0.244771	-0.215879	#N/A	#N/A
224109	0.64283	1.56139	5.15712	4.4731	0.000156016	0.185081	0.743076	Nrros	negative regulator of reactive oxygen species
435947	0.6095	1.52573	2.08183	4.24871	0.000276572	0.210334	0.284613	#N/A	#N/A
72502	0.556013	1.4702	6.27281	4.47281	0.000156134	0.185081	0.742472	Cwf19l1	CWF19-like 1, cell cycle control (S. pombe)
209324	0.552941	1.46707	3.17784	4.46324	0.000159994	0.185081	0.722962	Gm4758	predicted gene 4758
69277	0.511306	1.42534	6.52863	4.01836	0.000496815	0.241618	-0.18647	#N/A	#N/A
18952	0.507498	1.42158	7.0077	4.39241	0.000191709	0.185081	0.578351	44078	septin 4
19696	0.503633	1.41778	7.39235	4.14273	0.000362239	0.210363	0.0678258	Rel	reticuloendotheliosis oncogene
233879	0.480184	1.39492	4.75123	4.19307	0.00031868	0.210363	0.170807	#N/A	#N/A
17064	0.454478	1.37029	7.57938	4.41947	0.000178914	0.185081	0.63361	Cd93	CD93 antigen
17873	-0.428553	0.743007	6.10309	-4.16372	0.000343401	0.210363	0.110764	Gadd45b	growth arrest and DNA-damage-inducible 45 beta
210198	-0.446487	0.733828	2.69558	-4.09106	0.000413085	0.222044	-0.0378435	Gprc6a	G protein-coupled receptor, family C, group 6, member A
69234	-0.483546	0.715217	5.32562	-4.41483	0.000181044	0.185081	0.624144	Zfp688	zinc finger protein 688
208727	-0.486141	0.713932	6.42678	-4.29345	0.000246761	0.210014	0.376115	Hdac4	histone deacetylase 4
15937	-0.509438	0.702496	7.50196	-4.18406	0.000326074	0.210363	0.152377	Ier3	immediate early response 3
19125	-0.516569	0.699032	6.69948	-4.53117	0.000134516	0.185081	0.861439	Prodh	proline dehydrogenase
258807	-0.534124	0.690578	2.51926	-4.17469	0.000333944	0.210363	0.13321	#N/A	#N/A
79362	-0.534202	0.69054	8.1214	-4.13957	0.000365161	0.210363	0.0613656	Bhlhe41	basic helix-loop-helix family, member e41
66431	-0.539153	0.688175	6.33467	-4.04756	0.000461338	0.235582	-0.12679	Oxld1	oxidoreductase like domain containing 1
22390	-0.549525	0.683245	7.3612	-5.30056	1.9e-05	0.09689	2.40704	Wee1	WEE 1 homolog 1 (S. pombe)
16776	-0.56103	0.677818	6.09826	-4.25523	0.000272015	0.210334	0.297945	Lama5	laminin, alpha 5
637079	-0.611315	0.6546	4.21563	-4.24665	0.000278028	0.210334	0.280397	#N/A	#N/A
223642	-0.651918	0.636434	5.35874	-4.73292	8.04e-05	0.185081	1.27136	Zc3h3	zinc finger CCCH type containing 3
53376	-0.65999	0.632883	8.84017	-5.4064	1.45e-05	0.09689	2.61499	Usp2	ubiquitin specific peptidase 2
59020	-0.681882	0.623352	4.81927	-4.6863	9.05e-05	0.185081	1.17685	Pdzk1	PDZ domain containing 1
622283	-0.72449	0.605211	6.7592	-4.13423	0.000370153	0.210363	0.0504451	#N/A	#N/A
70603	-0.743403	0.597329	5.15638	-4.20139	0.000312	0.210363	0.187827	Mutyh	mutY DNA glycosylase
21685	-0.74647	0.59606	5.85532	-4.49765	0.000146539	0.185081	0.793123	Tef	thyrotroph embryonic factor
12398	-0.776483	0.583788	5.69894	-4.10615	0.000397549	0.219469	-0.00699451	Cbfa2t3	core-binding factor, runt domain, alpha subunit 2, translocated to, 3 (human)
244421	-0.80233	0.573422	5.71879	-4.42773	0.000175179	0.185081	0.650484	Lonrf1	LON peptidase N-terminal domain and ring finger 1
75863	-0.830833	0.562205	4.24536	-4.46118	0.000160838	0.185081	0.718759	Clec4g	C-type lectin domain family 4, member g
69288	-0.885684	0.541231	8.58664	-5.18524	2.54e-05	0.1038	2.17895	Rhobtb1	Rho-related BTB domain containing 1
18628	-0.952559	0.516715	6.75255	-4.37483	0.000200503	0.185081	0.54245	Per3	period circadian clock 3
18627	-1.09188	0.469149	6.1093	-4.84424	6.05e-05	0.1784	1.49639	Per2	period circadian clock 2
229599	-2.26052	0.208697	5.85449	-9.19533	2.29e-09	4.68e-05	8.8568	Ciart	circadian associated repressor of transcription

## Sheet: Ti3
Entrez	logFC	Fc	AveExpr	t	P.Value	adj.P.Val	B	Gene	Descrption
70909	0.732776	1.66183	2.58699	5.72152	6.36e-06	0.129816	2.75192	4921504E06Rik	RIKEN cDNA 4921504E06 gene
14626	-0.478305	0.71782	4.79216	-5.31523	1.77e-05	0.181207	2.03578	Gk2	glycerol kinase 2

## Sheet: Ti6 5
Entrez	logFC	Fc	AveExpr	t	P.Value	adj.P.Val	B	Gene	Description
20702	1.65067	3.13979	6.07433	3.0358	0.00562861	0.249935	-2.16324	#N/A	#N/A
21743	1.32238	2.50077	6.37154	4.19017	0.000315766	0.106695	0.312371	Inmt	indolethylamine N-methyltransferase
18628	1.24983	2.37814	7.44266	4.28851	0.000245529	0.100304	0.528846	Per3	period circadian clock 3
12797	1.1904	2.28215	5.55663	3.48352	0.001884	0.179861	-1.22561	Cnn1	calponin 1
22695	1.15441	2.22593	6.53062	3.83471	0.000780283	0.148661	-0.466797	Zfp36	zinc finger protein 36
14872	1.14338	2.20898	7.21901	5.48471	1.15e-05	0.0463789	3.13692	Gstt2	glutathione S-transferase, theta 2
78771	1.12018	2.17375	2.97983	3.52322	0.00170673	0.177076	-1.14064	Mctp1	multiple C2 domains, transmembrane 1
227485	1.07876	2.11222	5.19469	3.79247	0.000868241	0.154805	-0.558809	Cdh19	cadherin 19, type 2
209380	1.01871	2.0261	4.14763	4.88495	5.32e-05	0.0742951	1.83987	#N/A	#N/A
240120	1.00646	2.00897	3.43808	4.51159	0.000138601	0.0930561	1.02019	Zfp119b	zinc finger protein 119b
15958	1.00557	2.00773	5.35145	4.35892	0.000205009	0.0930561	0.683936	Ifit2	interferon-induced protein with tetratricopeptide repeats 2
13653	0.998112	1.99738	7.64203	3.43217	0.00214008	0.188974	-1.33514	Egr1	early growth response 1
76184	0.927825	1.90241	6.92385	4.3392	0.000215635	0.0931578	0.640492	Abca6	ATP-binding cassette, sub-family A (ABC1), member 6
67712	0.921988	1.89472	5.89375	3.55476	0.0015776	0.171964	-1.07296	Slc25a37	solute carrier family 25, member 37
244421	0.919798	1.89185	6.0344	3.89789	0.000664864	0.144871	-0.328893	Lonrf1	LON peptidase N-terminal domain and ring finger 1
69159	0.907628	1.87596	3.51171	5.1496	2.71e-05	0.0502295	2.41608	Rhebl1	Ras homolog enriched in brain like 1
11988	0.896222	1.86119	4.83446	3.69436	0.00111185	0.168072	-0.771813	Slc7a2	solute carrier family 7 (cationic amino acid transporter, y+ system), member 2
12484	0.877781	1.83755	4.25325	3.57934	0.00148366	0.171964	-1.02014	Cd24a	CD24a antigen
217082	0.853163	1.80646	6.77686	3.67174	0.00117692	0.168787	-0.820784	Hlf	hepatic leukemia factor
228913	0.850706	1.80338	4.66262	3.5604	0.00155555	0.171964	-1.06085	Zfp217	zinc finger protein 217
66949	0.849334	1.80167	3.55645	3.93264	0.000608727	0.141294	-0.252898	Trim59	tripartite motif-containing 59
28253	0.847183	1.79898	2.8643	3.50443	0.00178853	0.17814	-1.18089	Slco1b2	solute carrier organic anion transporter family, member 1b2
83702	0.825989	1.77275	3.46994	3.11682	0.00463166	0.238145	-1.99684	Akr1c6	aldo-keto reductase family 1, member C6
68041	0.823539	1.76974	8.04632	5.26894	2e-05	0.0463789	2.67407	Mid1ip1	Mid1 interacting protein 1 (gastrulation specific G12-like (zebrafish))
13114	0.814425	1.7586	2.81252	3.08333	0.00502125	0.245256	-2.06582	Cyp3a16	cytochrome P450, family 3, subfamily a, polypeptide 16
57738	0.7965	1.73688	4.09486	3.85432	0.000742484	0.147491	-0.42402	Slc15a2	solute carrier family 15 (H+/peptide transporter), member 2
59083	0.790272	1.7294	3.95462	3.4891	0.00185805	0.179021	-1.21368	Fetub	fetuin beta
240880	0.788361	1.72711	4.77017	3.87327	0.000707688	0.147491	-0.382669	Scyl3	SCY1-like 3 (S. cerevisiae)
101202	0.785149	1.72327	3.47841	3.8885	0.000680876	0.144871	-0.349395	Hepacam2	HEPACAM family member 2
11684	0.781851	1.71934	5.89686	3.12348	0.0045577	0.236916	-1.98309	Alox12	arachidonate 12-lipoxygenase
118446	0.780471	1.71769	3.4444	3.58223	0.00147296	0.171964	-1.01391	Gjc3	gap junction protein, gamma 3
18689	0.775462	1.71174	5.90779	3.62797	0.00131358	0.171348	-0.915357	#N/A	#N/A
22690	0.759964	1.69345	4.24117	3.37733	0.00245096	0.196334	-1.45164	Zfp28	zinc finger protein 28
22035	0.7561	1.68892	7.08972	3.41743	0.00221968	0.189569	-1.36651	Tnfsf10	tumor necrosis factor (ligand) superfamily, member 10
22693	0.750821	1.68275	5.58528	3.31129	0.00288372	0.196825	-1.59117	Zfp30	zinc finger protein 30
78751	0.744302	1.67516	5.6945	5.41385	1.38e-05	0.0463789	2.98546	Zc3h6	zinc finger CCCH type containing 6
100310809	0.738967	1.66898	5.04652	3.16575	0.00411416	0.227124	-1.89556	#N/A	#N/A
79362	0.734232	1.66351	8.54904	3.04123	0.00555579	0.249912	-2.15213	Bhlhe41	basic helix-loop-helix family, member e41
56720	0.731519	1.66039	2.96455	3.58186	0.00147433	0.171964	-1.01471	Tdo2	tryptophan 2,3-dioxygenase
77036	0.728251	1.65663	4.1061	3.74636	0.000975395	0.15898	-0.659048	1700109H08Rik	RIKEN cDNA 1700109H08 gene
57438	0.723307	1.65096	7.17907	3.28614	0.0030673	0.204324	-1.64409	43897	membrane-associated ring finger (C3HC4) 7
17869	0.722942	1.65054	6.14533	3.59751	0.00141771	0.171964	-0.981013	Myc	myelocytomatosis oncogene
216441	0.710264	1.6361	7.37594	4.56174	0.00012187	0.0930561	1.13057	Slc26a10	solute carrier family 26, member 10
20716	0.707685	1.63318	6.51456	3.06346	0.00526708	0.246612	-2.10661	Serpina3n	serine (or cysteine) peptidase inhibitor, clade A, member 3N
18569	0.698022	1.62228	8.19363	4.01676	0.0004915	0.127081	-0.0686272	Pdcd4	programmed cell death 4
13645	0.694621	1.61846	4.77726	4.48392	0.000148795	0.0930561	0.959269	Egf	epidermal growth factor
22390	0.694419	1.61823	7.62354	6.20732	1.9e-06	0.0387556	4.64589	Wee1	WEE 1 homolog 1 (S. pombe)
60344	0.689612	1.61285	6.68051	3.32853	0.00276406	0.196825	-1.55482	Fign	fidgetin
666926	0.681533	1.60384	2.6087	5.16694	2.59e-05	0.0502295	2.45365	#N/A	#N/A
18823	0.679859	1.60198	5.83602	3.54295	0.00162479	0.172854	-1.09832	Plp1	proteolipid protein (myelin) 1
17175	0.678389	1.60035	5.27968	3.70907	0.00107145	0.167352	-0.739936	Masp2	mannan-binding lectin serine peptidase 2
675812	0.678133	1.60007	4.61038	3.47487	0.00192495	0.182287	-1.24409	Zfp605	zinc finger protein 605
59053	0.669035	1.59001	4.09309	4.64048	9.96e-05	0.0930561	1.30376	Hgh1	HGH1 homolog
68371	0.666747	1.58749	3.37729	4.20608	0.00030318	0.104962	0.347378	#N/A	#N/A
24055	0.662062	1.58234	4.82506	4.14382	0.000355472	0.111706	0.21041	Sh3bp2	SH3-domain binding protein 2
235533	0.65854	1.57848	4.62763	3.84971	0.000751208	0.147491	-0.434083	Gk5	glycerol kinase 5 (putative)
11819	0.652929	1.57236	8.36326	3.68961	0.00112522	0.168072	-0.782101	Nr2f2	nuclear receptor subfamily 2, group F, member 2
237847	0.650571	1.56979	5.46937	4.05145	0.000449935	0.124194	0.00747787	Rtn4rl1	reticulon 4 receptor-like 1
54635	0.64786	1.56684	5.26716	3.13933	0.00438621	0.232105	-1.95031	Pdgfc	platelet-derived growth factor, C polypeptide
107527	0.6431	1.56168	4.11014	3.70882	0.00107213	0.167352	-0.740486	Il1rl2	interleukin 1 receptor-like 2
330723	0.638257	1.55645	5.54545	3.75808	0.000946969	0.15898	-0.633573	Htra4	HtrA serine peptidase 4
242022	0.634666	1.55258	4.25457	3.44976	0.00204876	0.18698	-1.29767	Frem2	Fras1 related extracellular matrix protein 2
208154	0.624335	1.5415	3.03098	3.35778	0.00257201	0.196825	-1.49302	Btla	B and T lymphocyte associated
17961	0.622217	1.53924	3.8014	4.18027	0.000323857	0.106695	0.290594	Nat2	N-acetyltransferase 2 (arylamine N-acetyltransferase)
20856	0.619801	1.53666	5.99922	4.57022	0.000119246	0.0930561	1.14924	Stc2	stanniocalcin 2
110135	0.615013	1.53157	5.36881	3.08575	0.00499203	0.244526	-2.06084	Fgb	fibrinogen beta chain
16529	0.607689	1.52382	3.81242	3.05137	0.00542222	0.249589	-2.13138	Kcnk5	potassium channel, subfamily K, member 5
110784	0.607343	1.52345	7.93774	5.25967	2.04e-05	0.0463789	2.65406	Nr3c2	nuclear receptor subfamily 3, group C, member 2
328309	0.606475	1.52253	4.50834	4.03481	0.000469425	0.126348	-0.029045	#N/A	#N/A
60533	0.603203	1.51909	6.67493	3.77291	0.000912197	0.156274	-0.601351	Cd274	CD274 antigen
242894	0.597444	1.51303	7.17084	4.08529	0.000412747	0.12044	0.0817757	Actr3b	ARP3 actin-related protein 3B
233115	0.595685	1.51119	3.30867	3.1419	0.00435908	0.232105	-1.94501	Dpy19l3	dpy-19-like 3 (C. elegans)
20523	0.593826	1.50924	3.67971	3.38605	0.00239872	0.195852	-1.43314	Slc25a14	solute carrier family 25 (mitochondrial carrier, brain), member 14
75547	0.583342	1.49832	6.5923	3.44227	0.0020872	0.188604	-1.31364	Akap13	A kinase (PRKA) anchor protein 13
67972	0.583055	1.49802	6.25834	3.67691	0.00116172	0.168787	-0.80959	Atp2b1	ATPase, Ca++ transporting, plasma membrane 1
17309	0.581553	1.49646	3.89098	3.18144	0.00396035	0.222236	-1.86296	Mgat3	mannoside acetylglucosaminyltransferase 3
19883.2	0.576441	1.49117	5.31885	3.4949	0.00183146	0.17814	-1.20129	#N/A	#N/A
13849	0.576115	1.49083	8.35487	4.65226	9.66e-05	0.0930561	1.32965	Ephx1	epoxide hydrolase 1, microsomal
244198	0.576031	1.49074	4.70123	3.31578	0.0028521	0.196825	-1.58171	Olfml1	olfactomedin-like 1
78787	0.573034	1.48765	6.51645	4.21869	0.000293562	0.104962	0.375124	Usp54	ubiquitin specific peptidase 54
13841	0.570439	1.48498	7.51391	3.13035	0.0044826	0.234173	-1.96889	Epha7	Eph receptor A7
18627	0.570289	1.48482	6.43026	3.80266	0.000846154	0.152952	-0.536613	Per2	period circadian clock 2
17286	0.569927	1.48445	6.26589	3.89055	0.000677344	0.144871	-0.344914	Meox2	mesenchyme homeobox 2
116852	0.569784	1.4843	2.70676	3.45556	0.00201952	0.185874	-1.28532	Akr1c20	aldo-keto reductase family 1, member C20
15000	0.565471	1.47987	5.95723	3.11904	0.00460688	0.238145	-1.99226	#N/A	#N/A
23792	0.565359	1.47976	4.54027	3.13089	0.00447679	0.234173	-1.96778	Adam23	a disintegrin and metallopeptidase domain 23
208968	0.565147	1.47954	6.13193	3.11591	0.00464186	0.238145	-1.99872	Zfp280c	zinc finger protein 280C
20379	0.563581	1.47793	3.96872	3.50459	0.00178779	0.17814	-1.18054	Sfrp4	secreted frizzled-related protein 4
75015	0.563458	1.47781	3.70568	3.36551	0.00252346	0.196825	-1.47666	4930503B20Rik	RIKEN cDNA 4930503B20 gene
50757	0.559113	1.47336	3.5524	3.59627	0.0014221	0.171964	-0.983678	#N/A	#N/A
100038381	0.555327	1.4695	2.5388	3.16622	0.00410954	0.227124	-1.8946	#N/A	#N/A
22346	0.55481	1.46897	5.52181	3.64484	0.00125916	0.171348	-0.878933	Vhl	von Hippel-Lindau tumor suppressor
108154	0.552896	1.46703	5.04476	3.3071	0.00291352	0.197437	-1.59999	Adamts6	a disintegrin-like and metallopeptidase (reprolysin type) with thrombospondin type 1 motif, 6
258868	0.552595	1.46672	2.52723	3.13062	0.00447967	0.234173	-1.96833	Olfr894	olfactory receptor 894
100929	0.551597	1.46571	5.06761	3.94516	0.000589683	0.140057	-0.225516	Tyw1	tRNA-yW synthesizing protein 1 homolog (S. cerevisiae)
67758	0.551243	1.46535	2.68108	3.14704	0.00430511	0.231411	-1.93435	Aadac	arylacetamide deacetylase (esterase)
66175	0.54968	1.46376	6.60592	3.93645	0.000602872	0.141294	-0.244571	Mustn1	musculoskeletal, embryonic nuclear protein 1
214742	0.54805	1.46211	7.96284	5.29653	1.86e-05	0.0463789	2.73351	Rcor3	REST corepressor 3
100038514	0.546007	1.46004	4.64993	3.21481	0.00365149	0.218973	-1.79346	#N/A	#N/A
66970	0.543359	1.45736	6.55172	3.52504	0.00169904	0.177076	-1.13675	Ssbp2	single-stranded DNA binding protein 2
210463	0.543271	1.45727	2.45817	4.49066	0.000146246	0.0930561	0.974101	Slc22a22	solute carrier family 22 (organic cation transporter), member 22
387132	0.537783	1.45174	3.76086	3.3977	0.00233069	0.192739	-1.40843	#N/A	#N/A
11539	0.531957	1.44589	6.03212	3.60759	0.00138238	0.171348	-0.959297	Adora1	adenosine A1 receptor
171580	0.531214	1.44515	5.06167	3.09904	0.00483477	0.240866	-2.0335	Mical1	microtubule associated monooxygenase, calponin and LIM domain containing 1
16172	0.530836	1.44477	5.14758	3.03699	0.0056126	0.249912	-2.16081	Il17ra	interleukin 17 receptor A
66067	0.528807	1.44274	5.65562	3.15424	0.00423067	0.229829	-1.91944	Gtpbp8	GTP-binding protein 8 (putative)
107589	0.528486	1.44242	6.74374	3.44942	0.00205049	0.18698	-1.2984	Mylk	myosin, light polypeptide kinase
104383	0.5273	1.44123	4.29728	3.31389	0.00286532	0.196825	-1.58568	Rcor2	REST corepressor 2
330914	0.525632	1.43956	7.57499	4.43948	0.000166758	0.0930561	0.861393	Arhgap32	Rho GTPase activating protein 32
268807	0.523551	1.43749	8.93504	4.40963	0.000180023	0.0930561	0.795636	Klhl38	kelch-like 38
245468	0.522501	1.43644	3.19818	3.6095	0.0013758	0.171348	-0.955191	Pnma3	paraneoplastic antigen MA3
12953	0.521512	1.43546	7.87286	4.07026	0.000428872	0.121669	0.0487703	Cry2	cryptochrome 2 (photolyase-like)
17684	0.521109	1.43506	9.97664	3.75236	0.000960744	0.15898	-0.646012	Cited2	Cbp/p300-interacting transactivator, with Glu/Asp-rich carboxy-terminal domain, 2
60613	0.51925	1.43321	5.01226	3.57875	0.00148583	0.171964	-1.0214	Kcnq4	potassium voltage-gated channel, subfamily Q, member 4
258709	0.514272	1.42827	3.24064	3.07186	0.00516174	0.246612	-2.08937	Olfr248	olfactory receptor 248
50776	0.512718	1.42674	4.91096	3.63414	0.00129342	0.171348	-0.902043	Polg2	polymerase (DNA directed), gamma 2, accessory subunit
407788	0.512134	1.42616	3.54974	3.05791	0.00533775	0.247793	-2.11798	BC051142	cDNA sequence BC051142
258055	0.511355	1.42539	3.77379	3.15205	0.00425321	0.23033	-1.92398	Olfr524	olfactory receptor 524
244579	0.507931	1.42201	5.62145	3.9704	0.000553038	0.135288	-0.170245	Tox3	TOX high mobility group box family member 3
71371	0.507532	1.42162	8.74112	4.61671	0.00010584	0.0930561	1.2515	Arid5b	AT rich interactive domain 5B (MRF1-like)
70556	0.505745	1.41986	4.36622	3.50179	0.00180031	0.17814	-1.18654	Slc25a33	solute carrier family 25, member 33
19206	0.504989	1.41911	6.29927	3.57076	0.00151581	0.171964	-1.03859	Ptch1	patched 1
22038	0.50469	1.41882	5.13623	3.24741	0.00337222	0.213689	-1.72532	Plscr1	phospholipid scramblase 1
20620	0.498377	1.41262	7.33293	3.07311	0.00514632	0.246612	-2.08682	Plk2	polo-like kinase 2
319719	0.494808	1.40913	5.1674	3.47296	0.00193411	0.182287	-1.24817	Simc1	SUMO-interacting motifs containing 1
72973	0.488814	1.40329	3.81269	4.26023	0.000263958	0.103685	0.466587	Fbxo47	F-box protein 47
72137	0.488044	1.40254	5.86375	3.61145	0.0013691	0.171348	-0.950987	Wdsub1	WD repeat, SAM and U-box domain containing 1
66864	0.486914	1.40144	6.12999	3.08012	0.00506015	0.245256	-2.07241	Clec14a	C-type lectin domain family 14, member a
16816	0.486811	1.40134	5.05144	3.42595	0.00217331	0.188974	-1.34838	Lcat	lecithin cholesterol acyltransferase
266781	0.486461	1.401	7.80789	3.42815	0.00216149	0.188974	-1.34369	Snx17	sorting nexin 17
75763	0.485384	1.39996	6.23002	4.0291	0.000476295	0.126348	-0.0415602	Dcaf17	DDB1 and CUL4 associated factor 17
11303	0.484784	1.39938	6.84936	4.22357	0.00028992	0.104962	0.385866	Abca1	ATP-binding cassette, sub-family A (ABC1), member 1
71775	0.484476	1.39908	3.27562	3.87073	0.000712255	0.147491	-0.388212	1300017J02Rik	RIKEN cDNA 1300017J02 gene
75507	0.482864	1.39752	3.85863	3.238	0.0034507	0.215068	-1.74503	Pou5f2	POU domain class 5, transcription factor 2
192285	0.482378	1.39704	6.58546	3.2734	0.00316453	0.209187	-1.67085	Phf21a	PHD finger protein 21A
54486	0.475763	1.39065	4.69378	3.27124	0.0031813	0.209481	-1.67538	Hpgds	hematopoietic prostaglandin D synthase
18805	0.475494	1.39039	6.25331	3.69439	0.00111177	0.168072	-0.771748	Pld1	phospholipase D1
208943	0.474892	1.38981	5.30724	3.26317	0.00324476	0.210869	-1.6923	Myo5c	myosin VC
14132	0.474344	1.38929	8.33671	4.18385	0.000320914	0.106695	0.298451	Fcgrt	Fc receptor, IgG, alpha chain transporter
240034	0.46557	1.38086	5.16408	3.5565	0.00157077	0.171964	-1.06923	Zfp760	zinc finger protein 760
320616	0.463812	1.37918	2.71035	3.23406	0.00348398	0.215068	-1.75325	#N/A	#N/A
257899	0.462212	1.37765	2.43836	3.24826	0.0033653	0.213689	-1.72356	Olfr1000	olfactory receptor 1000
19414	0.462022	1.37747	6.63878	3.3831	0.00241627	0.195852	-1.4394	Rasa3	RAS p21 protein activator 3
21859	0.4603	1.37583	8.39635	3.48344	0.00188438	0.179861	-1.22578	Timp3	tissue inhibitor of metalloproteinase 3
234311	0.459419	1.37499	5.91784	3.20238	0.00376378	0.219668	-1.8194	Ddx60	DEAD (Asp-Glu-Ala-Asp) box polypeptide 60
171205	0.45921	1.37479	1.99123	3.41267	0.00224594	0.189569	-1.37662	Vmn1r8	vomeronasal 1 receptor 8
83408	0.457166	1.37284	4.10041	3.81278	0.000824793	0.151777	-0.514587	Gimap3	GTPase, IMAP family member 3
14066	0.45676	1.37246	6.75665	4.21189	0.000298707	0.104962	0.36017	F3	coagulation factor III
56448	0.452098	1.36803	7.3711	3.18162	0.00395866	0.222236	-1.8626	Cyp2d22	cytochrome P450, family 2, subfamily d, polypeptide 22
225207	0.446752	1.36297	7.27608	3.15057	0.00426846	0.23033	-1.92705	Zfp521	zinc finger protein 521
68153	0.446319	1.36256	6.28214	4.10583	0.00039167	0.119407	0.126912	Gtf2e2	general transcription factor II E, polypeptide 2 (beta subunit)
12576	0.446188	1.36244	7.81255	4.59716	0.000111286	0.0930561	1.20849	Cdkn1b	cyclin-dependent kinase inhibitor 1B
75180	0.445792	1.36206	3.29669	3.75019	0.000966024	0.15898	-0.650733	4930538K18Rik	RIKEN cDNA 4930538K18 gene
93734	0.445437	1.36173	5.56012	3.23284	0.00349442	0.215068	-1.75581	Mpv17l	Mpv17 transgene, kidney disease mutant-like
53970	0.443657	1.36005	6.31121	3.92023	0.000628212	0.142576	-0.280041	Rfx5	regulatory factor X, 5 (influences HLA class II expression)
73730	0.443166	1.35959	3.26558	3.24311	0.0034079	0.214439	-1.73434	Lce1l	late cornified envelope 1L
67847	0.441797	1.3583	5.30072	3.23763	0.00345379	0.215068	-1.7458	Sncaip	synuclein, alpha interacting protein (synphilin)
214642	0.43469	1.35162	8.34381	3.56829	0.0015252	0.171964	-1.0439	Cped1	cadherin-like and PC-esterase domain containing 1
791397	0.434181	1.35114	1.94104	3.41896	0.00221128	0.189569	-1.36326	#N/A	#N/A
16426	0.431466	1.3486	3.87577	3.35807	0.00257017	0.196825	-1.49241	Itih3	inter-alpha trypsin inhibitor, heavy chain 3
70152	0.430529	1.34773	8.12206	4.2623	0.000262567	0.103685	0.471134	Mettl7a1	methyltransferase like 7A1
628444	0.430115	1.34734	2.4846	3.31935	0.00282719	0.196825	-1.57419	Vmn2r59	vomeronasal 2, receptor 59
497652	0.429132	1.34642	5.61639	3.18385	0.00393722	0.222159	-1.85795	Acd	adrenocortical dysplasia
117599	0.428602	1.34593	7.08169	3.39881	0.00232427	0.192739	-1.40606	Helb	helicase (DNA) B
24014	0.428493	1.34583	5.94154	3.45543	0.00202017	0.185874	-1.28559	Rnasel	ribonuclease L (2', 5'-oligoisoadenylate synthetase-dependent)
329942	0.425722	1.34324	3.47734	3.10815	0.00472964	0.238537	-2.01473	Csmd2	CUB and Sushi multiple domains 2
216505	0.425021	1.34259	8.92099	3.60708	0.00138414	0.171348	-0.960391	Pik3ip1	phosphoinositide-3-kinase interacting protein 1
70511	0.423277	1.34097	5.31655	3.3651	0.00252601	0.196825	-1.47753	Eef2kmt	eukaryotic elongation factor 2 lysine methyltransferase
59056	0.42292	1.34064	5.22515	3.23208	0.00350094	0.215068	-1.75741	Evc	Ellis van Creveld gene syndrome
11622	0.421086	1.33893	5.7662	3.546	0.00161247	0.172441	-1.09177	Ahr	aryl-hydrocarbon receptor
258759	0.420113	1.33803	2.49985	3.20444	0.00374491	0.219668	-1.81509	Olfr1408	olfactory receptor 1408
258861	0.416741	1.33491	3.69744	3.41518	0.00223208	0.189569	-1.3713	Olfr763	olfactory receptor 763
69537	0.414626	1.33295	6.06691	3.05114	0.00542531	0.249589	-2.13186	Dnase1l1	deoxyribonuclease 1-like 1
18639	0.413762	1.33216	8.16204	3.06565	0.00523946	0.246612	-2.10213	Pfkfb1	6-phosphofructo-2-kinase/fructose-2,6-biphosphatase 1
98396	0.412265	1.33077	9.15726	3.47245	0.00193657	0.182287	-1.24926	Slc41a1	solute carrier family 41, member 1
67392	0.411166	1.32976	6.74218	3.14439	0.00433287	0.232105	-1.93985	4833420G17Rik	RIKEN cDNA 4833420G17 gene
75905	0.409983	1.32867	7.08183	3.31283	0.00287284	0.196825	-1.58793	4930578C19Rik	RIKEN cDNA 4930578C19 gene
67824	0.408642	1.32744	4.23401	3.50058	0.00180573	0.17814	-1.18912	Nmral1	NmrA-like family domain containing 1
52665	0.406594	1.32555	7.29356	3.2211	0.00359598	0.218733	-1.78035	Echdc1	enoyl Coenzyme A hydratase domain containing 1
77622	0.40654	1.3255	6.19083	3.19785	0.00380544	0.219668	-1.82882	Apex2	apurinic/apyrimidinic endonuclease 2
14388	0.406325	1.32531	7.51457	3.96805	0.000556357	0.135288	-0.1754	Gab1	growth factor receptor bound protein 2-associated protein 1
239743	0.405901	1.32492	6.5046	3.04681	0.00548198	0.249912	-2.14073	Klhl6	kelch-like 6
54199	0.404553	1.32368	6.31207	3.0454	0.00550046	0.249912	-2.1436	Ccrl2	chemokine (C-C motif) receptor-like 2
14256	0.403618	1.32282	6.733	3.84606	0.000758177	0.147491	-0.442038	#N/A	#N/A
17536	0.39971	1.31924	8.27155	3.64978	0.00124363	0.171348	-0.86825	Meis2	Meis homeobox 2
218203	0.391249	1.31153	7.72462	3.34563	0.00265014	0.196825	-1.5187	Mylip	myosin regulatory light chain interacting protein
105428	0.391185	1.31147	6.24296	3.49506	0.00183071	0.17814	-1.20094	Fam149b	family with sequence similarity 149, member B
243548	0.388998	1.30948	5.81179	3.56286	0.00154601	0.171964	-1.05556	Prickle2	prickle planar cell polarity protein 2
106042	0.388869	1.30937	7.16159	4.05191	0.000449404	0.124194	0.00849517	Prickle1	prickle planar cell polarity protein 1
269016	0.388263	1.30882	7.82977	3.42881	0.00215797	0.188974	-1.34229	Sh3rf2	SH3 domain containing ring finger 2
15944	0.38636	1.30709	7.07195	3.09078	0.00493196	0.242164	-2.0505	Irgm1	immunity-related GTPase family M member 1
109079	0.382429	1.30353	5.81879	3.50652	0.00177924	0.17814	-1.17642	Sephs1	selenophosphate synthetase 1
545622	0.38204	1.30318	6.07985	3.26227	0.00325192	0.210869	-1.69419	Ptpn3	protein tyrosine phosphatase, non-receptor type 3
12348	0.381833	1.303	6.54238	3.85177	0.000747307	0.147491	-0.429597	Car11	carbonic anhydrase 11
66090	0.379487	1.30088	8.69449	3.82875	0.000792131	0.148661	-0.479779	Ypel3	yippee-like 3 (Drosophila)
56077	0.3792	1.30062	6.1979	3.14027	0.00437632	0.232105	-1.94838	Dgke	diacylglycerol kinase, epsilon
20732	0.378873	1.30033	3.82513	3.10398	0.00477747	0.238902	-2.02332	Spint1	serine protease inhibitor, Kunitz type 1
66664	0.377681	1.29925	6.48473	3.78504	0.00088469	0.155782	-0.574976	Tmem41a	transmembrane protein 41a
101700	0.377403	1.299	6.31369	3.34987	0.00262262	0.196825	-1.50974	Trim68	tripartite motif-containing 68
11761	0.376582	1.29826	8.33232	3.06772	0.00521349	0.246612	-2.09788	Aox1	aldehyde oxidase 1
74315	0.373433	1.29543	6.3868	3.21166	0.0036796	0.218973	-1.80003	Rnf145	ring finger protein 145
74159	0.372952	1.295	7.10159	3.13195	0.00446527	0.234173	-1.96558	Acbd5	acyl-Coenzyme A binding domain containing 5
209645	0.372174	1.2943	6.04187	3.21188	0.00367768	0.218973	-1.79958	Bend7	BEN domain containing 7
72141	0.371911	1.29407	5.92001	3.04887	0.00545493	0.249672	-2.13651	Adpgk	ADP-dependent glucokinase
13478	0.37037	1.29268	7.8193	3.28983	0.00303965	0.203567	-1.63633	Dpagt1	dolichyl-phosphate (UDP-N-acetylglucosamine) acetylglucosaminephosphotransferase 1 (GlcNAc-1-P transferase)
52552	0.369784	1.29216	6.66747	3.2915	0.00302721	0.20354	-1.63281	Parp8	poly (ADP-ribose) polymerase family, member 8
12877	0.368709	1.2912	6.7104	3.12342	0.0045583	0.236916	-1.9832	Cpeb1	cytoplasmic polyadenylation element binding protein 1
50723	0.366758	1.28945	7.13031	3.56013	0.00155662	0.171964	-1.06144	Icosl	icos ligand
64209	0.365165	1.28803	10.3979	3.59975	0.00140978	0.171964	-0.976187	Herpud1	homocysteine-inducible, endoplasmic reticulum stress-inducible, ubiquitin-like domain member 1
52882	0.360892	1.28422	6.20309	3.04934	0.00544876	0.249672	-2.13554	Rgs7bp	regulator of G-protein signalling 7 binding protein
18671	0.355966	1.27984	7.99435	3.44057	0.00209601	0.188604	-1.31726	Abcb1a	ATP-binding cassette, sub-family B (MDR/TAP), member 1A
18933	0.354641	1.27867	7.88303	3.37934	0.00243878	0.196334	-1.44736	Prrx1	paired related homeobox 1
381062	0.354131	1.27822	6.66476	3.51286	0.00175137	0.17814	-1.16284	Ermard	ER membrane associated RNA degradation
19729	0.354086	1.27818	8.45391	3.67489	0.00116763	0.168787	-0.813963	Slc50a1	solute carrier family 50 (sugar transporter), member 1
53310	0.352606	1.27687	5.37513	3.43079	0.00214743	0.188974	-1.33808	Dlg3	discs, large homolog 3 (Drosophila)
69546	0.350131	1.27468	7.81341	3.59144	0.00143943	0.171964	-0.994097	Mapk1ip1	mitogen-activated protein kinase 1 interacting protein 1
26356	0.343522	1.26885	6.76476	3.67044	0.00118077	0.168787	-0.823593	Ing1	inhibitor of growth family, member 1
224860	0.342526	1.26797	6.03481	3.10644	0.00474914	0.238902	-2.01824	Plcl2	phospholipase C-like 2
223775	0.341072	1.2667	7.20303	3.06552	0.00524108	0.246612	-2.10239	Pim3	proviral integration site 3
17151	0.339412	1.26524	7.81349	3.16045	0.0041674	0.228212	-1.90655	Ccndbp1	cyclin D-type binding-protein 1
71706	0.337231	1.26333	6.68916	3.63564	0.00128855	0.171348	-0.898798	Slc46a3	solute carrier family 46, member 3
258336	0.330915	1.25781	1.94567	3.33574	0.00271545	0.196825	-1.53959	Olfr77	olfactory receptor 77
68682	0.330632	1.25756	7.82725	3.04819	0.0054638	0.249672	-2.13789	Slc44a2	solute carrier family 44, member 2
15926	0.326493	1.25396	8.26868	3.22428	0.00356818	0.218215	-1.7737	Idh1	isocitrate dehydrogenase 1 (NADP+), soluble
12751	0.324302	1.25206	9.40891	3.11475	0.0046548	0.238145	-2.0011	Tpp1	tripeptidyl peptidase I
13139	0.322968	1.2509	7.67076	3.31391	0.0028652	0.196825	-1.58564	Dgka	diacylglycerol kinase, alpha
60364	0.317807	1.24643	5.85545	3.0433	0.00552829	0.249912	-2.1479	Donson	downstream neighbor of SON
14732	0.31365	1.24285	10.491	3.08083	0.00505152	0.245256	-2.07095	Gpam	glycerol-3-phosphate acyltransferase, mitochondrial
227960	0.311708	1.24118	7.60638	3.21721	0.0036302	0.218733	-1.78846	Gca	grancalcin
110094	0.306742	1.23691	7.52198	3.13974	0.00438193	0.232105	-1.94948	Phka2	phosphorylase kinase alpha 2
18286	0.291398	1.22383	6.09503	3.11675	0.00463237	0.238145	-1.99697	Odf2	outer dense fiber of sperm tails 2
68632	0.288357	1.22125	7.81969	3.11246	0.00468069	0.238145	-2.00584	Myct1	myc target 1
68556	0.286261	1.21948	6.2835	3.06063	0.005303	0.247304	-2.11241	Uckl1	uridine-cytidine kinase 1-like 1
17342	0.231801	1.1743	8.5704	3.0664	0.00523002	0.246612	-2.10059	Mitf	microphthalmia-associated transcription factor
14791	-0.259747	0.835234	7.67919	-3.11088	0.00469854	0.238145	-2.00909	Emg1	EMG1 N1-specific pseudouridine methyltransferase
69077	-0.267544	0.830733	8.2591	-3.33274	0.00273559	0.196825	-1.54593	Psmd11	proteasome (prosome, macropain) 26S subunit, non-ATPase, 11
67569	-0.286769	0.819736	1.96553	-3.26449	0.00323429	0.210869	-1.68954	Mgat4c	MGAT4 family, member C
231915	-0.292647	0.816403	7.49071	-3.05927	0.00532034	0.247547	-2.1152	Uspl1	ubiquitin specific peptidase like 1
230908	-0.294637	0.815277	7.41018	-3.20795	0.00371305	0.219199	-1.80778	Tardbp	TAR DNA binding protein
14460	-0.297646	0.813579	5.79917	-3.06878	0.00520012	0.246612	-2.09569	Gata1	GATA binding protein 1
230657	-0.299738	0.8124	5.8062	-3.03812	0.00559738	0.249912	-2.15849	Tmem69	transmembrane protein 69
16210	-0.30321	0.810447	8.07706	-3.15856	0.00418653	0.22853	-1.91047	Impact	impact, RWD domain protein
100163	-0.307603	0.807983	5.59568	-3.60883	0.0013781	0.171348	-0.956626	Pafah2	platelet-activating factor acetylhydrolase 2
50791	-0.309179	0.807101	5.92115	-3.06961	0.00518984	0.246612	-2.094	Magi2	membrane associated guanylate kinase, WW and PDZ domain containing 2
380629	-0.310206	0.806526	6.71462	-3.06275	0.00527609	0.246612	-2.10807	Heca	hdc homolog, cell cycle regulator
67178	-0.315435	0.803609	6.32718	-3.23146	0.00350619	0.215068	-1.75869	Zmat5	zinc finger, matrin type 5
93765	-0.320016	0.801061	8.11299	-4.52842	0.000132747	0.0930561	1.05722	Ube2n	ubiquitin-conjugating enzyme E2N
218490	-0.322913	0.799454	9.44165	-3.60883	0.00137811	0.171348	-0.956632	Btf3	basic transcription factor 3
67493	-0.324081	0.798807	6.53822	-3.53502	0.00165727	0.175396	-1.11534	Mettl16	methyltransferase like 16
94216	-0.32526	0.798155	4.71973	-3.23343	0.0034894	0.215068	-1.75458	Col4a6	collagen, type IV, alpha 6
52398	-0.327913	0.796688	8.04093	-3.17105	0.00406161	0.225441	-1.88456	44085	septin 11
319185	-0.328164	0.79655	7.14621	-3.3325	0.00273724	0.196825	-1.54645	Hist1h2bl	histone cluster 1, H2bl
545085	-0.328505	0.796361	7.09077	-3.2101	0.00369364	0.218973	-1.80329	Wdr70	WD repeat domain 70
65102	-0.33132	0.794809	7.10253	-3.52297	0.00170782	0.177076	-1.14118	Nif3l1	Ngg1 interacting factor 3-like 1 (S. pombe)
218454	-0.332005	0.794432	6.05886	-3.13986	0.0043806	0.232105	-1.94922	Lhfpl2	lipoma HMGIC fusion partner-like 2
327743	-0.334647	0.792978	3.60089	-3.05566	0.00536673	0.248573	-2.1226	Wisp3	WNT1 inducible signaling pathway protein 3
230824	-0.336866	0.791759	5.18873	-3.03889	0.00558698	0.249912	-2.15691	Grhl3	grainyhead-like 3 (Drosophila)
17756	-0.337257	0.791545	6.85928	-3.46421	0.00197662	0.184358	-1.26686	#N/A	#N/A
60315	-0.33822	0.791017	7.50473	-3.32245	0.00280569	0.196825	-1.56764	Myg1	melanocyte proliferating gene 1
66094	-0.341954	0.788972	7.25621	-3.19615	0.0038212	0.219668	-1.83235	Lsm7	LSM7 homolog, U6 small nuclear RNA and mRNA degradation associated
15171	-0.343	0.7884	3.93668	-3.09497	0.00488239	0.241471	-2.04187	Hcrt	hypocretin
56455	-0.343297	0.788238	7.82509	-3.19688	0.00381445	0.219668	-1.83084	Dynll1	dynein light chain LC8-type 1
68634	-0.344163	0.787765	7.2534	-3.27975	0.00311569	0.206627	-1.65752	Tm2d3	TM2 domain containing 3
69151	-0.344417	0.787626	7.28306	-3.34783	0.00263588	0.196825	-1.51407	Lzic	leucine zipper and CTNNBIP1 domain containing
237403	-0.346939	0.786251	6.05522	-3.59456	0.00142822	0.171964	-0.987368	Lingo3	leucine rich repeat and Ig domain containing 3
11911	-0.347606	0.785887	8.27328	-3.56534	0.00153645	0.171964	-1.05023	Atf4	activating transcription factor 4
216821	-0.349217	0.78501	7.48701	-3.38605	0.00239871	0.195852	-1.43314	Tmem11	transmembrane protein 11
228576	-0.351051	0.784013	6.44695	-3.0768	0.00510078	0.246309	-2.07923	Mall	mal, T cell differentiation protein-like
229700	-0.352038	0.783477	6.76334	-3.49496	0.00183118	0.17814	-1.20116	Rbm15	RNA binding motif protein 15
277432	-0.352067	0.783461	5.97576	-3.4916	0.00184653	0.178755	-1.20834	Vstm2l	V-set and transmembrane domain containing 2-like
208092	-0.354876	0.781937	6.83811	-3.3706	0.00249201	0.196825	-1.46589	Chmp6	charged multivesicular body protein 6
213417	-0.355505	0.781596	6.96436	-3.11261	0.00467895	0.238145	-2.00552	Klhdc8a	kelch domain containing 8A
241128	-0.355903	0.78138	5.10344	-3.17453	0.00402743	0.224321	-1.87733	Fam124b	family with sequence similarity 124, member B
66208	-0.358488	0.779982	7.6477	-3.36716	0.00251318	0.196825	-1.47316	Nenf	neuron derived neurotrophic factor
269295	-0.359205	0.779594	6.09017	-3.06979	0.00518759	0.246612	-2.09364	Rtn4rl2	reticulon 4 receptor-like 2
436336	-0.362509	0.777811	2.52919	-3.15768	0.00419556	0.22853	-1.91232	#N/A	#N/A
546134	-0.362786	0.777661	4.33866	-3.55334	0.0015832	0.171964	-1.07601	Gramd2	GRAM domain containing 2
77976	-0.363185	0.777446	7.57767	-3.42723	0.00216644	0.188974	-1.34566	Nuak1	NUAK family, SNF1-like kinase, 1
24113	-0.36321	0.777433	6.40874	-3.40809	0.00227154	0.19094	-1.38635	Vax2	ventral anterior homeobox 2
319776	-0.364515	0.77673	5.8232	-3.07063	0.00517703	0.246612	-2.0919	#N/A	#N/A
73754	-0.365209	0.776357	5.82443	-3.32153	0.00281203	0.196825	-1.56958	Thap1	THAP domain containing, apoptosis associated protein 1
22152	-0.365931	0.775968	5.47965	-3.31397	0.00286482	0.196825	-1.58553	Tubb3	tubulin, beta 3 class III
214384	-0.36594	0.775963	7.06768	-3.25525	0.00330827	0.212499	-1.70892	Myocd	myocardin
12753	-0.369412	0.774098	8.97689	-3.09162	0.00492201	0.242164	-2.04877	Clock	circadian locomotor output cycles kaput
94254	-0.369981	0.773793	7.9868	-3.29122	0.00302929	0.20354	-1.6334	Wbscr16	Williams-Beuren syndrome chromosome region 16 homolog (human)
232440	-0.370194	0.773678	7.36619	-3.33946	0.00269076	0.196825	-1.53176	H2afj	H2A histone family, member J
12835	-0.370713	0.7734	6.87704	-3.39917	0.00232222	0.192739	-1.40531	Col6a3	collagen, type VI, alpha 3
13669	-0.371457	0.773001	8.18056	-4.3333	0.000218916	0.0931578	0.627511	Eif3a	eukaryotic translation initiation factor 3, subunit A
68877	-0.37236	0.772518	7.24608	-3.10344	0.00478365	0.238902	-2.02442	Maf1	MAF1 homolog, negative regulator of RNA polymerase III
77669	-0.372695	0.772338	4.88886	-3.21835	0.00362009	0.218733	-1.78607	#N/A	#N/A
53885	-0.375337	0.770925	6.25731	-4.36409	0.00020231	0.0930561	0.695328	Nphp1	nephronophthisis 1 (juvenile) homolog (human)
12927	-0.375756	0.770701	7.0228	-3.89416	0.000671187	0.144871	-0.337047	Bcar1	breast cancer anti-estrogen resistance 1
387616	-0.376225	0.770451	1.65521	-3.09697	0.00485889	0.240894	-2.03775	Tas2r140	taste receptor, type 2, member 140
227656	-0.378591	0.769188	5.73502	-3.33474	0.00272218	0.196825	-1.54172	Rexo4	REX4, 3'-5' exonuclease
17865	-0.380775	0.768025	4.0818	-3.11092	0.00469812	0.238145	-2.00901	Mybl2	myeloblastosis oncogene-like 2
50929	-0.381492	0.767643	4.31337	-3.05445	0.00538235	0.248733	-2.12508	Il22	interleukin 22
70009.3	-0.381609	0.767581	4.06694	-3.89454	0.00067053	0.144871	-0.336205	#N/A	#N/A
623131	-0.381617	0.767577	5.24645	-3.3105	0.0028893	0.196825	-1.59283	Prr19	proline rich 19
214191	-0.381711	0.767527	4.96098	-3.30632	0.00291913	0.197437	-1.60164	Ttc24	tetratricopeptide repeat domain 24
60594	-0.3828	0.766948	5.1355	-3.11984	0.00459796	0.238145	-1.9906	Capn12	calpain 12
56325	-0.383389	0.766635	6.72535	-3.17611	0.00401205	0.224321	-1.87406	Abcb9	ATP-binding cassette, sub-family B (MDR/TAP), member 9
20204	-0.385512	0.765507	4.25198	-3.35603	0.0025831	0.196825	-1.49671	Prrx2	paired related homeobox 2
66423	-0.386685	0.764885	6.58799	-3.26695	0.0032149	0.210473	-1.68438	Coprs	coordinator of PRMT5, differentiation stimulator
78321	-0.389479	0.763405	10.0994	-3.54994	0.00159671	0.171964	-1.08332	#N/A	#N/A
239606	-0.391645	0.76226	6.10245	-3.07956	0.00506698	0.245256	-2.07356	Slc2a13	solute carrier family 2 (facilitated glucose transporter), member 13
170729	-0.393758	0.761144	3.61029	-3.09189	0.00491879	0.242164	-2.04822	Scrt1	scratch family zinc finger 1
329831	-0.394225	0.760898	2.48747	-3.6697	0.00118296	0.168787	-0.825189	Fam166b	family with sequence similarity 166, member B
16980	-0.394408	0.760802	6.06786	-4.03085	0.000474185	0.126348	-0.0377362	Lrrn2	leucine rich repeat protein 2, neuronal
15228	-0.394512	0.760747	5.81632	-3.36696	0.00251446	0.196825	-1.4736	Foxg1	forkhead box G1
12968	-0.394573	0.760714	4.04217	-3.04057	0.00556457	0.249912	-2.15348	Cryge	crystallin, gamma E
230872	-0.394576	0.760713	6.16607	-3.34989	0.00262249	0.196825	-1.5097	Crocc	ciliary rootlet coiled-coil, rootletin
71085	-0.401979	0.756819	4.91787	-3.66757	0.0011893	0.168787	-0.82979	Arhgap19	Rho GTPase activating protein 19
12916	-0.402357	0.756621	6.8774	-3.4258	0.00217414	0.188974	-1.34871	Crem	cAMP responsive element modulator
74271	-0.404858	0.755311	2.32926	-3.33503	0.00272022	0.196825	-1.5411	Mageb5	melanoma antigen, family B, 5
56323	-0.405663	0.754889	7.74181	-3.69422	0.00111224	0.168072	-0.772114	Dnajb5	DnaJ heat shock protein family (Hsp40) member B5
319182	-0.406241	0.754587	7.01968	-4.70575	8.42e-05	0.0930561	1.44716	Hist1h2bh	histone cluster 1, H2bh
268396	-0.406721	0.754336	5.16784	-3.41599	0.0022276	0.189569	-1.36957	Sh3pxd2b	SH3 and PX domains 2B
22151	-0.408017	0.753659	6.36495	-3.49938	0.00181114	0.17814	-1.1917	#N/A	#N/A
258427	-0.40834	0.75349	2.22919	-4.16011	0.000340977	0.108828	0.246249	Olfr993	olfactory receptor 993
12503	-0.409072	0.753108	5.2988	-3.37542	0.00246253	0.196483	-1.45568	Cd247	CD247 antigen
19013	-0.41003	0.752608	7.63319	-3.58942	0.00144671	0.171964	-0.998438	Ppara	peroxisome proliferator activated receptor alpha
18429	-0.4102	0.752519	6.45169	-3.1047	0.00476916	0.238902	-2.02183	Oxt	oxytocin
20981	-0.41076	0.752227	7.06702	-3.51642	0.00173592	0.17814	-1.15522	Syt3	synaptotagmin III
258153	-0.411862	0.751653	3.33978	-3.07978	0.00506434	0.245256	-2.07311	Olfr412	olfactory receptor 412
107581	-0.414949	0.750046	6.70707	-3.20956	0.00369851	0.218973	-1.80442	Col16a1	collagen, type XVI, alpha 1
243905	-0.415518	0.74975	5.79261	-3.03674	0.00561586	0.249912	-2.1613	Zfp568	zinc finger protein 568
18451	-0.416376	0.749305	8.33382	-3.68888	0.00112729	0.168072	-0.783683	P4ha1	procollagen-proline, 2-oxoglutarate 4-dioxygenase (proline 4-hydroxylase), alpha 1 polypeptide
321021	-0.417165	0.748895	2.15248	-3.13531	0.00442911	0.23377	-1.95863	#N/A	#N/A
54215	-0.417746	0.748593	4.84001	-3.16405	0.00413116	0.227448	-1.89909	Cd160	CD160 antigen
11998	-0.420154	0.747345	6.29043	-3.09697	0.00485891	0.240894	-2.03776	Avp	arginine vasopressin
280645	-0.420334	0.747252	5.29026	-3.03768	0.00560322	0.249912	-2.15938	B3gat2	beta-1,3-glucuronyltransferase 2 (glucuronosyltransferase S)
235497	-0.421305	0.746749	6.11581	-3.19537	0.00382855	0.219668	-1.834	Leo1	Leo1, Paf1/RNA polymerase II complex component
66813	-0.421894	0.746444	4.70658	-3.66737	0.00118992	0.168787	-0.830243	Bcl2l14	BCL2-like 14 (apoptosis facilitator)
224754	-0.424598	0.745046	2.98099	-3.82607	0.000797532	0.148661	-0.485633	H2-M11	histocompatibility 2, M region locus 11
67223	-0.424738	0.744974	5.43939	-4.40445	0.000182431	0.0930561	0.78422	Rrp15	ribosomal RNA processing 15 homolog (S. cerevisiae)
11634	-0.424775	0.744955	5.69702	-3.18572	0.00391939	0.222159	-1.85407	Aire	autoimmune regulator (autoimmune polyendocrinopathy candidiasis ectodermal dystrophy)
74927	-0.425139	0.744767	4.26389	-3.77735	0.000902034	0.156144	-0.5917	#N/A	#N/A
80706	-0.426471	0.74408	2.20785	-3.20113	0.00377519	0.219668	-1.82199	Olfr160	olfactory receptor 160
223843	-0.427211	0.743698	4.56329	-3.72078	0.00104033	0.166014	-0.714555	Dbx2	developing brain homeobox 2
225895	-0.427833	0.743378	5.55124	-3.19907	0.00379419	0.219668	-1.82628	Taf6l	TATA-box binding protein associated factor 6 like
12827	-0.427945	0.74332	7.78168	-3.97564	0.000545723	0.135288	-0.158774	Col4a2	collagen, type IV, alpha 2
622404	-0.428057	0.743262	6.6025	-3.24262	0.00341197	0.214439	-1.73536	Ccdc107	coiled-coil domain containing 107
239133	-0.428385	0.743093	4.39107	-3.38366	0.00241292	0.195852	-1.43821	Dleu7	deleted in lymphocytic leukemia, 7
100502931	-0.429288	0.742628	6.18781	-3.21346	0.00366352	0.218973	-1.79628	#N/A	#N/A
192167	-0.430515	0.741997	3.31924	-3.73692	0.000998884	0.160655	-0.679543	Nlgn1	neuroligin 1
226075	-0.432739	0.740854	5.56948	-4.13044	0.000367824	0.113836	0.180999	Glis3	GLIS family zinc finger 3
18988	-0.433985	0.740214	3.65477	-3.32483	0.00278937	0.196825	-1.56264	Pou2f3	POU domain, class 2, transcription factor 3
12053	-0.435969	0.739197	5.97742	-3.19293	0.00385133	0.220356	-1.83908	Bcl6	B cell leukemia/lymphoma 6
328354	-0.436119	0.73912	4.89968	-3.21797	0.00362351	0.218733	-1.78688	#N/A	#N/A
67573	-0.437544	0.738391	5.86382	-3.31176	0.00288037	0.196825	-1.59017	Loxl4	lysyl oxidase-like 4
68147	-0.43862	0.73784	9.00236	-3.25687	0.00329519	0.212499	-1.70552	Gar1	GAR1 ribonucleoprotein
68431	-0.43878	0.737758	6.23516	-3.35253	0.0026055	0.196825	-1.50412	Fbxl15	F-box and leucine-rich repeat protein 15
69189	-0.440228	0.737018	4.23382	-3.89542	0.000669041	0.144871	-0.334289	Mcemp1	mast cell expressed membrane protein 1
19713	-0.442096	0.736065	5.76232	-3.10817	0.00472936	0.238537	-2.01468	Ret	ret proto-oncogene
238988	-0.442492	0.735863	6.07101	-3.54922	0.00159958	0.171964	-1.08487	Erc2	ELKS/RAB6-interacting/CAST family member 2
76574	-0.442858	0.735676	4.88836	-3.42385	0.00218467	0.189085	-1.35286	Mfsd2a	major facilitator superfamily domain containing 2A
269585	-0.443274	0.735464	5.74883	-3.24658	0.0033791	0.213689	-1.72707	Zscan20	zinc finger and SCAN domains 20
14397	-0.445018	0.734575	4.36242	-3.57608	0.0014958	0.171964	-1.02715	Gabra4	gamma-aminobutyric acid (GABA) A receptor, subunit alpha 4
238663	-0.446659	0.73374	5.76085	-3.03694	0.00561324	0.249912	-2.1609	Spata31d1d	spermatogenesis associated 31 subfamily D, member 1D
66138	-0.447222	0.733454	6.91722	-4.42419	0.000173426	0.0930561	0.827712	Wbscr22	Williams Beuren syndrome chromosome region 22
76964	-0.448465	0.732822	6.02576	-3.79095	0.000871564	0.154805	-0.5621	2610028H24Rik	RIKEN cDNA 2610028H24 gene
75823	-0.449354	0.732371	3.43303	-3.33314	0.00273288	0.196825	-1.54508	Fam227b	family with sequence similarity 227, member B
210162	-0.450337	0.731872	4.90271	-3.17422	0.00403044	0.224321	-1.87797	Zkscan2	zinc finger with KRAB and SCAN domains 2
80838	-0.451124	0.731473	5.56352	-3.43112	0.00214565	0.188974	-1.33737	Hist1h1a	histone cluster 1, H1a
105418	-0.451629	0.731217	4.49319	-3.16153	0.00415653	0.228212	-1.90432	E330034G19Rik	RIKEN cDNA E330034G19 gene
319579	-0.453116	0.730463	4.02342	-3.64907	0.00124584	0.171348	-0.869782	Defb20	defensin beta 20
237987	-0.455126	0.729446	6.99696	-3.50731	0.00177572	0.17814	-1.17472	Otop2	otopetrin 2
107626	-0.455998	0.729006	5.50675	-3.74421	0.000980687	0.15898	-0.663708	#N/A	#N/A
71740	-0.456108	0.72895	4.99292	-4.40193	0.00018361	0.0930561	0.778686	Nectin4	nectin cell adhesion molecule 4
19674	-0.456367	0.728819	4.63499	-3.36917	0.00250079	0.196825	-1.46891	Rcvrn	recoverin
12826	-0.456482	0.728761	7.22939	-3.8091	0.000832499	0.151827	-0.522598	Col4a1	collagen, type IV, alpha 1
633057	-0.458604	0.72769	6.04587	-3.69855	0.00110019	0.168072	-0.762732	#N/A	#N/A
58212	-0.460836	0.726565	6.3203	-3.18886	0.00388958	0.221923	-1.84753	Srrm3	serine/arginine repetitive matrix 3
241113	-0.461913	0.726023	6.46661	-3.0641	0.00525901	0.246612	-2.1053	Prkag3	protein kinase, AMP-activated, gamma 3 non-catatlytic subunit
433632	-0.464398	0.724773	2.42983	-3.53147	0.00167202	0.176045	-1.12297	#N/A	#N/A
75586	-0.465186	0.724378	5.7161	-3.18472	0.00392896	0.222159	-1.85615	Krtap9-3	keratin associated protein 9-3
26427	-0.466049	0.723945	5.94754	-3.34908	0.00262778	0.196825	-1.51143	Creb3l1	cAMP responsive element binding protein 3-like 1
17141	-0.46716	0.723387	3.86483	-4.37054	0.000198994	0.0930561	0.709533	#N/A	#N/A
54383	-0.467815	0.723059	6.98241	-3.3447	0.00265623	0.196825	-1.52067	Phc2	polyhomeotic-like 2 (Drosophila)
16008	-0.468658	0.722636	5.94368	-3.25227	0.00333241	0.212712	-1.71515	Igfbp2	insulin-like growth factor binding protein 2
14378	-0.469018	0.722456	3.29002	-3.61479	0.00135768	0.171348	-0.943781	G6pc2	glucose-6-phosphatase, catalytic, 2
382864	-0.4707	0.721615	6.52032	-4.30198	0.000237202	0.0988792	0.558524	Colq	collagen-like tail subunit (single strand of homotrimer) of asymmetric acetylcholinesterase
53867	-0.471979	0.720975	5.06958	-3.46566	0.0019695	0.184358	-1.26376	Col5a3	collagen, type V, alpha 3
12765	-0.472455	0.720737	3.71424	-3.74853	0.00097007	0.15898	-0.654333	Cxcr2	chemokine (C-X-C motif) receptor 2
629542	-0.473219	0.720355	2.43073	-3.77036	0.000918088	0.156274	-0.606895	#N/A	#N/A
57251	-0.473821	0.720055	3.56571	-3.18655	0.00391149	0.222159	-1.85234	#N/A	#N/A
67687	-0.474734	0.719599	2.94533	-3.21788	0.00362428	0.218733	-1.78706	1700011L22Rik	RIKEN cDNA 1700011L22 gene
16421	-0.475101	0.719416	7.68613	-3.58514	0.00146229	0.171964	-1.00766	Itgb7	integrin beta 7
65079	-0.475118	0.719408	6.35189	-3.55561	0.00157425	0.171964	-1.07113	Rtn4r	reticulon 4 receptor
53412	-0.476612	0.718663	9.63773	-4.66243	9.41e-05	0.0930561	1.352	Ppp1r3c	protein phosphatase 1, regulatory (inhibitor) subunit 3C
18387	-0.478514	0.717716	4.32223	-3.62999	0.00130694	0.171348	-0.910992	Oprk1	opioid receptor, kappa 1
27382	-0.480877	0.716542	4.34403	-3.03995	0.00557283	0.249912	-2.15474	Tcl1b5	T cell leukemia/lymphoma 1B, 5
330122	-0.483952	0.715016	6.3572	-3.41397	0.00223872	0.189569	-1.37385	Cxcl3	chemokine (C-X-C motif) ligand 3
245469	-0.484251	0.714868	5.00212	-3.84683	0.000756711	0.147491	-0.440371	Pdzd4	PDZ domain containing 4
13019	-0.491498	0.711286	7.33047	-3.32139	0.00281301	0.196825	-1.56988	Ctf1	cardiotrophin 1
16580	-0.49407	0.710019	5.88638	-4.00808	0.000502486	0.128297	-0.0876692	Kifc5b	kinesin family member C5B
12124	-0.494871	0.709625	6.97726	-3.83312	0.000783432	0.148661	-0.470267	Bik	BCL2-interacting killer
246154	-0.496071	0.709035	7.05057	-3.85673	0.000737971	0.147491	-0.418767	Vasn	vasorin
242602	-0.496672	0.70874	4.99461	-4.21377	0.00029728	0.104962	0.364293	Lexm	lymphocyte expansion molecule
18285	-0.497291	0.708436	2.46093	-3.32722	0.00277302	0.196825	-1.55759	Odf1	outer dense fiber of sperm tails 1
57754	-0.502464	0.7059	5.90978	-3.82456	0.000800581	0.148661	-0.48892	Cend1	cell cycle exit and neuronal differentiation 1
232493	-0.503292	0.705495	5.81852	-3.6519	0.00123705	0.171348	-0.863687	Gys2	glycogen synthase 2
73722	-0.505276	0.704526	7.18226	-3.27019	0.00318949	0.209481	-1.67758	Lce1a2	late cornified envelope 1A2
21950	-0.505335	0.704497	4.14101	-3.66085	0.00120955	0.170388	-0.844331	Tnfsf9	tumor necrosis factor (ligand) superfamily, member 9
24111	-0.507018	0.703675	4.72368	-3.15006	0.00427373	0.23033	-1.9281	Uts2	urotensin 2
258167	-0.507574	0.703404	2.70812	-4.0205	0.000486849	0.127081	-0.0604381	#N/A	#N/A
100102	-0.507883	0.703253	4.20494	-3.51595	0.00173795	0.17814	-1.15622	Pcsk9	proprotein convertase subtilisin/kexin type 9
212712	-0.516196	0.699213	8.21176	-3.45611	0.00201674	0.185874	-1.28413	Satb2	special AT-rich sequence binding protein 2
15208	-0.517225	0.698714	7.06953	-3.28565	0.00307096	0.204324	-1.64512	Hes5	hairy and enhancer of split 5 (Drosophila)
11492	-0.518533	0.698081	6.374	-4.34515	0.00021237	0.0931578	0.653613	Adam19	a disintegrin and metallopeptidase domain 19 (meltrin beta)
544791	-0.518647	0.698026	5.32427	-3.7781	0.000900313	0.156144	-0.590055	#N/A	#N/A
71856	-0.528315	0.693364	4.10525	-3.35309	0.0026019	0.196825	-1.50294	#N/A	#N/A
20276	-0.530738	0.692201	5.58673	-3.62997	0.00130699	0.171348	-0.911027	Scnn1a	sodium channel, nonvoltage-gated 1 alpha
14626	-0.530878	0.692133	4.79216	-5.56205	9.5e-06	0.0463789	3.30161	Gk2	glycerol kinase 2
70988	-0.53117	0.691993	3.72734	-4.38622	0.000191155	0.0930561	0.744078	#N/A	#N/A
230822	-0.531437	0.691865	4.72139	-4.84997	5.82e-05	0.0742951	1.76333	Ncmap	noncompact myelin associated protein
140887	-0.532864	0.691181	7.59733	-3.60927	0.00137659	0.171348	-0.955686	Lnx2	ligand of numb-protein X 2
319148	-0.536706	0.689343	6.60879	-4.40501	0.000182168	0.0930561	0.78546	#N/A	#N/A
320604	-0.536987	0.689209	4.51596	-4.52883	0.000132607	0.0930561	1.05813	#N/A	#N/A
67592	-0.539298	0.688106	4.91442	-4.0931	0.000404606	0.12044	0.0989304	4930524B15Rik	RIKEN cDNA 4930524B15 gene
18780	-0.543336	0.686182	3.41732	-3.23458	0.00347961	0.215068	-1.75217	#N/A	#N/A
20190	-0.545732	0.685044	3.08913	-3.33087	0.00274821	0.196825	-1.54988	Ryr1	ryanodine receptor 1, skeletal muscle
63954	-0.545811	0.685006	6.81275	-4.1601	0.000340988	0.108828	0.246222	Rbp7	retinol binding protein 7, cellular
18003	-0.547535	0.684188	6.91527	-4.41261	0.000178651	0.0930561	0.802212	Nedd9	neural precursor cell expressed, developmentally down-regulated gene 9
16334	-0.549176	0.683411	5.65249	-3.25637	0.00329918	0.212499	-1.70656	Ins2	insulin II
259004	-0.570267	0.673492	4.61338	-3.3567	0.00257885	0.196825	-1.4953	Olfr175-ps1	olfactory receptor 175, pseudogene 1
52276	-0.573081	0.67218	5.93406	-4.46029	0.000158094	0.0930561	0.907213	Cdca8	cell division cycle associated 8
22348	-0.573361	0.672049	4.96836	-3.61512	0.00135657	0.171348	-0.943076	Slc32a1	solute carrier family 32 (GABA vesicular transporter), member 1
107934	-0.573537	0.671968	7.42477	-4.25	0.000270961	0.104427	0.444059	Celsr3	cadherin, EGF LAG seven-pass G-type receptor 3
16493	-0.576966	0.670372	6.07553	-3.62388	0.00132711	0.171348	-0.924174	Kcna5	potassium voltage-gated channel, shaker-related subfamily, member 5
626943	-0.577262	0.670235	2.52099	-3.5747	0.00150095	0.171964	-1.03011	#N/A	#N/A
234290	-0.578465	0.669676	4.97953	-3.95514	0.000574906	0.138153	-0.203652	BC030500	cDNA sequence BC030500
140703	-0.582761	0.667685	6.17482	-3.32638	0.00277872	0.196825	-1.55936	Emid1	EMI domain containing 1
404337	-0.585276	0.666522	2.45427	-3.25306	0.003326	0.212712	-1.7135	Olfr1383	olfactory receptor 1383
17339	-0.589124	0.664746	4.61673	-3.92339	0.000623201	0.142576	-0.273143	Mip	major intrinsic protein of lens fiber
654824	-0.591298	0.663745	5.66099	-4.39321	0.000187763	0.0930561	0.759462	Ankrd37	ankyrin repeat domain 37
100504491	-0.592446	0.663218	6.05559	-3.4059	0.0022839	0.191192	-1.39101	Dcdc2b	doublecortin domain containing 2b
75514	-0.599079	0.660175	3.10296	-4.54456	0.00012736	0.0930561	1.09277	1700013H16Rik	RIKEN cDNA 1700013H16 gene
320208	-0.601982	0.658848	4.54357	-3.85847	0.000734721	0.147491	-0.414965	Tmem91	transmembrane protein 91
100041412	-0.605166	0.657396	4.55121	-4.51487	0.000137439	0.0930561	1.02741	Gm11938	predicted gene 11938
54720	-0.608234	0.655999	8.0407	-5.02636	3.71e-05	0.0582204	2.1484	Rcan1	regulator of calcineurin 1
320664	-0.610098	0.655152	4.78888	-3.97736	0.000543334	0.135288	-0.154994	Cass4	Cas scaffolding protein family member 4
545739	-0.614869	0.652989	2.87643	-3.3456	0.00265039	0.196825	-1.51878	#N/A	#N/A
665891	-0.625028	0.648407	3.01521	-4.21679	0.000294993	0.104962	0.370937	Krtap4-1	keratin associated protein 4-1
240479	-0.631517	0.645497	5.43999	-3.62564	0.00132127	0.171348	-0.920383	Fam69c	family with sequence similarity 69, member C
70882	-0.633484	0.644618	2.685	-3.0748	0.00512546	0.246612	-2.08335	Armc3	armadillo repeat containing 3
12825	-0.645323	0.63935	7.8895	-3.37731	0.00245105	0.196334	-1.45167	Col3a1	collagen, type III, alpha 1
70363	-0.646353	0.638894	2.73378	-3.39141	0.0023672	0.19497	-1.42178	Fam135b	family with sequence similarity 135, member B
78449	-0.652782	0.636053	5.41218	-4.08691	0.000411039	0.12044	0.0853463	#N/A	#N/A
53325	-0.658896	0.633363	7.20807	-5.57935	9.09e-06	0.0463789	3.33835	Banp	BTG3 associated nuclear protein
246779	-0.670139	0.628446	3.59199	-4.86552	5.59e-05	0.0742951	1.79738	Il27	interleukin 27
100503659	-0.670449	0.628311	7.46466	-3.19625	0.00382031	0.219668	-1.83215	Cbarp	calcium channel, voltage-dependent, beta subunit associated regulatory protein
67246	-0.673567	0.626955	8.0904	-4.07715	0.000421405	0.121234	0.0638981	2810474O19Rik	RIKEN cDNA 2810474O19 gene
12738	-0.706702	0.612719	3.27546	-3.44128	0.00209229	0.188604	-1.31574	Cldn2	claudin 2
71699	-0.730375	0.602747	8.63347	-5.08183	3.22e-05	0.0547371	2.26904	Slc41a3	solute carrier family 41, member 3
277414	-0.770339	0.58628	8.44216	-5.2793	1.94e-05	0.0463789	2.69639	#N/A	#N/A
18124	-0.801706	0.57367	5.64982	-3.19706	0.00381281	0.219668	-1.83047	Nr4a3	nuclear receptor subfamily 4, group A, member 3
100689	-0.902489	0.534963	5.32343	-4.36502	0.00020183	0.0930561	0.697371	Spon2	spondin 2, extracellular matrix protein
12575	-0.956921	0.515155	6.76802	-3.31029	0.00289081	0.196825	-1.59328	Cdkn1a	cyclin-dependent kinase inhibitor 1A (P21)
11865	-1.38645	0.382504	5.46376	-3.70839	0.00107329	0.167352	-0.741418	Arntl	aryl hydrocarbon receptor nuclear translocator-like

[truncated: 2 more sheets: Ti13, Ti26]
