# Supplementary material for: Long-Term Effects of Very Low Dose Particle Radiation on Gene Expression in the Heart: Degenerative Disease Risks
Source: Cells. 2021 Feb 13;10(2):387. doi: 10.3390/cells10020387 (PMC7917872; doi:10.3390/cells10020387)
Supplement: Supplementary file 1 [file cells-10-00387-s001.zip › DGoukassian_Tissue Sharing_Supplementary Table 3.xlsx]

## Sheet: Cs 40 Up
	Term	Overlap	P.value	Adjusted.P.value	Old.P.value	Old.Adjusted.P.value	Odds.Ratio	Combined.Score	Genes
Aging_Perturbations_from_GEO_down.1	Mouse peripheral adipocyte 14 months vs 18 months GSE25905 aging:299	8/516	6.5996e-07	0.000188748	0	0	10.3359	147.091	MSR1;PLAU;C3AR1;APLNR;CD38;CD248;CYGB;SLC7A2
Aging_Perturbations_from_GEO_down.10	Mouse bone marrow adipocyte 14 months vs 18 months GSE25905 aging:296	4/329	0.00140556	0.0401991	0	0	8.10537	53.2305	CSF1;PIK3IP1;BHLHE41;CIART
Aging_Perturbations_from_GEO_down.2	Rat extraocularmuscles 6 months vs 30 months GDS1279 aging:72	6/260	2.08194e-06	0.000297717	0	0	15.3846	201.265	DBP;PLAU;BHLHE41;TCAP;NR1D2;NR1D1
Aging_Perturbations_from_GEO_down.3	Mouse cochlea 4 weeks vs 15 weeks GSE35234 aging:157	6/313	6.05843e-06	0.000577571	0	0	12.7796	153.534	DBP;CSF1;PLAU;TCAP;NR1D1;CIART
Aging_Perturbations_from_GEO_down.4	Mouse liver 6 months vs 26 months GSE20426 aging:374	5/182	6.9975e-06	0.000500321	0	0	18.315	217.399	DBP;CRY2;NR1D1;SLC7A2;CIART
Aging_Perturbations_from_GEO_down.5	Mouse lung 3 months vs 9 months GSE27964 aging:338	5/333	0.000125664	0.007188	0	0	10.01	89.9089	DBP;PIK3IP1;APLNR;TCAP;CD248
Aging_Perturbations_from_GEO_down.6	Mouse whole kidney 14 weeks vs 96 weeks GSE74463 aging:466	4/179	0.000141743	0.00675642	0	0	14.8976	132.015	DBP;PER3;NR1D1;CIART
Aging_Perturbations_from_GEO_down.7	Mouse muscle 70 days vs 720 days GDS4904 aging:85	4/261	0.000594627	0.0242948	0	0	10.2171	75.8884	APLNR;CD248;NR1D1;RGMA
Aging_Perturbations_from_GEO_down.8	Mouse liver 6 months vs 26 months GSE20425 aging:366	4/296	0.000951128	0.0340028	0	0	9.00901	62.6834	DBP;GSTT2;NR1D2;SLC7A2
Aging_Perturbations_from_GEO_down.9	Mouse lung 3 months vs 9 months GSE27964 aging:337	4/319	0.00125456	0.0398672	0	0	8.35946	55.8493	DBP;APLNR;TCAP;NR1D1
Aging_Perturbations_from_GEO_up.1	Mouse cardiacventricle 4 months vs 25 months GSE12480 aging:149	9/469	1.83439e-08	5.24635e-06	0	0	12.7932	227.897	CCL12;DBP;C3AR1;TSPAN4;CD248;NR1D1;CYGB;CIART;RGMA
Aging_Perturbations_from_GEO_up.2	Mouse peripheral adipocyte 6 months vs 14 months GSE25905 aging:297	6/415	2.99648e-05	0.00428496	0	0	9.63855	100.39	MSR1;PLAU;C3AR1;CD248;CYGB;SLC7A2
Aging_Perturbations_from_GEO_up.3	Mouse lung 3 months vs 9 months GSE27964 aging:339	5/328	0.000117066	0.0111603	0	0	10.1626	91.9997	DBP;PLAU;TCAP;NR1D2;NR1D1
Disease_Perturbations_from_GEO_down.1	dilated cardiomyopathy DOID-12930 human GSE42955 sample 678	7/303	2.58054e-07	0.000216507	0	0	15.4015	233.643	MSR1;PER3;CSF1;MID1IP1;NR1D2;CYGB;CIART
Disease_Perturbations_from_GEO_down.2	colon cancer DOID-219 mouse GSE63032 sample 661	6/228	9.70604e-07	0.000407169	0	0	17.5439	242.901	DBP;PER3;BHLHE41;APLNR;TCAP;CIART
Disease_Perturbations_from_GEO_down.3	peripartum cardiomyopathy DOID-9997 human GSE42955 sample 817	6/342	1.00458e-05	0.00280947	0	0	11.6959	134.601	MSR1;PER3;CSF1;MID1IP1;NR1D2;CIART
Disease_Perturbations_from_GEO_down.4	Pulmonary Fibrosis C0034069 mouse GSE2640 sample 406	5/294	6.99356e-05	0.014669	0	0	11.3379	108.48	DBP;MID1IP1;APLNR;TCAP;NR1D2
Disease_Perturbations_from_GEO_down.5	West Nile fever DOID-2366 human GSE30719 sample 874	3/196	0.000142902	0.0239789	0	0	29.4118	260.393	PIK3IP1;PLAU;SLC7A2
Disease_Perturbations_from_GEO_down.6	osteoarthritis DOID-8398 rat GSE8077 sample 943	4/226	0.00034543	0.0483026	0	0	11.7994	94.0498	DBP;TCAP;NR1D2;NR1D1
Disease_Perturbations_from_GEO_down.7	Acute Lung Injury C0242488 mouse GSE1871 sample 152	4/228	0.000357161	0.0428083	0	0	11.6959	92.8342	DBP;MID1IP1;APLNR;TCAP
Disease_Perturbations_from_GEO_down.8	Psoriasis vulgaris C0263361 human GSE14905 sample 93	4/236	0.00040696	0.0426799	0	0	11.2994	88.2124	CRY2;NR1D2;NR1D1;CIART
Disease_Perturbations_from_GEO_down.9	Duchenne muscular dystrophy DOID-11723 human GSE6011 sample 674	4/237	0.000413516	0.0385489	0	0	11.2518	87.6604	PER3;MID1IP1;BHLHE41;NR1D2
Disease_Perturbations_from_GEO_up.1	acute myocarditis DOID-3951 mouse GSE35182 sample 801	9/572	1.00575e-07	8.43828e-05	0	0	10.4895	169.011	MSR1;CCL12;DBP;PER3;BHLHE41;C3AR1;TSPAN4;TCAP;CIART
Disease_Perturbations_from_GEO_up.2	Lung transplant rejection C0729958 mouse GSE3418 sample 83	7/293	2.05613e-07	8.62546e-05	0	0	15.9272	245.235	MSR1;CCL12;DBP;C3AR1;TSPAN4;APLNR;CD38
Disease_Perturbations_from_GEO_up.3	colitis DOID-0060180 mouse GSE34874 sample 800	7/345	6.18773e-07	0.00017305	0	0	13.5266	193.369	MSR1;DBP;PER3;PLAU;C3AR1;TSPAN4;CIART
Disease_Perturbations_from_GEO_up.4	polycystic ovary syndrome DOID-11612 human GSE48301 sample 818	5/222	1.83049e-05	0.00383945	0	0	15.015	163.789	PER3;BHLHE41;NR1D2;NR1D1;CIART
Disease_Perturbations_from_GEO_up.5	Alzheimer's disease DOID-10652 human GSE36980 sample 521	6/419	3.16194e-05	0.00530574	0	0	9.54654	98.9188	MSR1;CSF1;PIK3IP1;C3AR1;APLNR;CD38
Disease_Perturbations_from_GEO_up.6	Idiosyncratic drug effect C0277580 rat GSE2825 sample 304	5/311	9.11711e-05	0.0127488	0	0	10.7181	99.7082	DBP;MID1IP1;GSTT2;NR1D2;NR1D1
Disease_Perturbations_from_GEO_up.7	polycystic ovary syndrome DOID-11612 human GSE48301 sample 560	5/325	0.000112129	0.0134395	0	0	10.2564	93.2909	PER3;BHLHE41;NR1D2;NR1D1;CIART
Disease_Perturbations_from_GEO_up.8	psoriasis DOID-8893 human GSE32407 sample 836	5/337	0.000132886	0.0139364	0	0	9.8912	88.289	BHLHE41;GSTT2;NR1D2;CD248;NR1D1
Disease_Perturbations_from_GEO_up.9	polycystic ovary syndrome DOID-11612 human GSE48301 sample 806	4/241	0.000440499	0.0410643	0	0	11.065	85.506	PER3;BHLHE41;NR1D2;NR1D1
Drug_Perturbations_from_GEO_down.1	SODIUM ARSENITE 443495 mouse GSE11056 sample 3359	6/308	5.52467e-06	0.00498878	0	0	12.987	157.225	DBP;TSPAN4;TCAP;NR1D2;NR1D1;CIART

## Sheet: Cs 40 Down
	Term	Overlap	P.value	Adjusted.P.value	Old.P.value	Old.Adjusted.P.value	Odds.Ratio	Combined.Score	Genes
Aging_Perturbations_from_GEO_down.1	Mouse cardiacventricle 4 months vs 25 months GSE12480 aging:149	4/131	1.20059e-06	0.000343369	0	0	46.9759	640.409	ADAM19;ERRFI1;DNAJB1;ATF3
Aging_Perturbations_from_GEO_down.2	Mouse liver 6 months vs 26 months GSE20425 aging:372	4/256	1.7119e-05	0.00244802	0	0	24.0385	263.83	DNAJB1;SGK1;ATF3;ARNTL
Aging_Perturbations_from_GEO_down.3	Mouse peripheral adipocyte 6 months vs 18 months GSE25905 aging:298	4/388	8.68007e-05	0.008275	0	0	15.8604	148.325	ERRFI1;DNAJB1;SIK1;ATF3
Aging_Perturbations_from_GEO_down.4	Mouse liver 6 months vs 26 months GSE20425 aging:373	3/273	0.000650065	0.0464796	0	0	16.9062	124.065	SGK1;CLOCK;ARNTL
Aging_Perturbations_from_GEO_up.1	Human CD4+Tlymphocytes 25 years vs 64 years GSE62374 aging:131	5/306	9.44362e-07	0.000270088	0	0	25.1383	348.737	ERRFI1;DNAJB1;IRF2BP2;SIK1;SGK1
Aging_Perturbations_from_GEO_up.2	Rat liver 12 months vs 24 months GSE11097 aging:194	4/331	4.68102e-05	0.00669386	0	0	18.5917	185.348	ERRFI1;IRF2BP2;SGK1;SLC38A2
Disease_Perturbations_from_GEO_down.1	idiopathic pulmonary fibrosis DOID-0050156 human GSE24206 sample 867	5/307	9.59674e-07	0.000805167	0	0	25.0564	347.198	ERRFI1;DNAJB1;SIK1;SLC38A2;ATF3
Disease_Perturbations_from_GEO_down.10	endometrial cancer DOID-1380 human GSE17025 sample 840	4/302	3.2724e-05	0.00274555	0	0	20.377	210.441	ERRFI1;SIK1;SGK1;ATF3
Disease_Perturbations_from_GEO_down.11	Uterine leiomyoma C0042133 human GSE593 sample 16	4/330	4.62613e-05	0.00352848	0	0	18.648	186.13	SIK1;SGK1;SLC38A2;ATF3
Disease_Perturbations_from_GEO_down.12	acute myocarditis DOID-3951 mouse GSE35182 sample 801	2020-02-28	0.000146023	0.0102094	0	0	109.89	970.522	NPAS2;ARNTL
Disease_Perturbations_from_GEO_down.13	acute myeloid leukemia DOID-9119 human GSE9476 sample 783	4/455	0.000160562	0.0103624	0	0	13.5249	118.165	ADAM19;SIK1;SGK1;ARNTL
Disease_Perturbations_from_GEO_down.14	Psoriasis vulgaris C0263361 human GSE14905 sample 93	3/236	0.000425109	0.0254762	0	0	19.5567	151.822	ERRFI1;SIK1;ATF3
Disease_Perturbations_from_GEO_down.15	cystic fibrosis DOID-1485 mouse GSE3100 sample 1056	3/255	0.000532958	0.0298101	0	0	18.0995	136.418	ERRFI1;DNAJB1;ATF3
Disease_Perturbations_from_GEO_down.16	cervical cancer DOID-4362 human GSE9750 sample 619	3/265	0.000596169	0.0312616	0	0	17.4165	129.318	SIK1;SGK1;ATF3
Disease_Perturbations_from_GEO_down.17	CML - Chronic myeloid leukemia C0023473 human GSE11889 sample 403	3/266	0.000602742	0.0297471	0	0	17.3511	128.641	SIK1;SLC38A2;ATF3
Disease_Perturbations_from_GEO_down.18	systemic lupus erythematosus DOID-9074 mouse GSE2376 sample 633	3/269	0.000622742	0.0290267	0	0	17.1576	126.646	DNAJB1;SGK1;SLC38A2
Disease_Perturbations_from_GEO_down.19	Endometriosis C0014175 human GSE7305 sample 149	3/270	0.000629502	0.0277975	0	0	17.094	125.993	ERRFI1;IRF2BP2;ATF3
Disease_Perturbations_from_GEO_down.2	idiopathic pulmonary fibrosis DOID-0050156 human GSE24206 sample 871	5/323	1.23257e-06	0.000517064	0	0	23.8152	324.039	ERRFI1;SIK1;SGK1;SLC38A2;ATF3
Disease_Perturbations_from_GEO_down.20	Cardiomyopathy, Dilated C0007193 human GSE3585 sample 198	3/274	0.000657013	0.0275617	0	0	16.8445	123.433	SIK1;SGK1;ATF3
Disease_Perturbations_from_GEO_down.21	Idiopathic fibrosing alveolitis C0085786 human GSE21369 sample 321	3/277	0.000678146	0.0270935	0	0	16.662	121.569	ERRFI1;SIK1;ATF3
Disease_Perturbations_from_GEO_down.22	endometrial cancer DOID-1380 human GSE17025 sample 838	3/282	0.000714327	0.0272419	0	0	16.3666	118.563	ERRFI1;SGK1;ATF3
Disease_Perturbations_from_GEO_down.23	chronic lymphocytic leukemia DOID-1040 human GSE6691 sample 786	3/285	0.000736619	0.0268706	0	0	16.1943	116.817	DNAJB1;SIK1;SGK1
Disease_Perturbations_from_GEO_down.24	anemia DOID-2355 human GSE4619 sample 791	3/290	0.000774754	0.0270841	0	0	15.9151	113.999	SIK1;SGK1;ATF3
Disease_Perturbations_from_GEO_down.25	bronchopulmonary dysplasia UMLS CUI-C0006287 human GSE8586 sample 919	3/295	0.000814132	0.0273223	0	0	15.6454	111.292	SIK1;SGK1;ATF3
Disease_Perturbations_from_GEO_down.26	endometrial cancer DOID-1380 human GSE17025 sample 846	3/298	0.000838362	0.0270533	0	0	15.4879	109.717	ERRFI1;SGK1;ATF3
Disease_Perturbations_from_GEO_down.27	Hepatic Cirrhosis C0023890 rat GSE1843 sample 372	3/303	0.000879762	0.0273378	0	0	15.2323	107.172	DNAJB1;SGK1;ATF3
Disease_Perturbations_from_GEO_down.28	Cardiomyopathy C0878544 human GSE5406 sample 88	3/309	0.00093114	0.0279009	0	0	14.9365	104.243	SIK1;SGK1;SLC38A2
Disease_Perturbations_from_GEO_down.29	anemia DOID-2355 human GSE4619 sample 792	3/311	0.000948682	0.0274464	0	0	14.8405	103.296	SIK1;SGK1;SLC38A2
Disease_Perturbations_from_GEO_down.3	Alcoholic Hepatitis DOID-12351 human GSE28619 sample 477	5/325	1.2706e-06	0.000355343	0	0	23.6686	321.326	ERRFI1;SIK1;SGK1;SLC38A2;ATF3
Disease_Perturbations_from_GEO_down.30	COPD - Chronic obstructive pulmonary disease C0024117 human GSE475 sample 343	3/311	0.000948682	0.0265315	0	0	14.8405	103.296	SIK1;SGK1;SLC38A2
Disease_Perturbations_from_GEO_down.31	endometrial cancer DOID-1380 human GSE17025 sample 839	3/311	0.000948682	0.0256756	0	0	14.8405	103.296	ERRFI1;SGK1;ATF3
Disease_Perturbations_from_GEO_down.32	endometriosis DOID-289 human GSE6364 sample 945	3/318	0.00101174	0.0265265	0	0	14.5138	100.088	ERRFI1;SGK1;ATF3
Disease_Perturbations_from_GEO_down.33	psoriasis DOID-8893 human GSE14905 sample 754	3/322	0.00104894	0.0266685	0	0	14.3335	98.3274	ERRFI1;SIK1;ATF3
Disease_Perturbations_from_GEO_down.34	endometrial cancer DOID-1380 human GSE17025 sample 841	3/328	0.00110636	0.0273011	0	0	14.0713	95.7788	ERRFI1;SGK1;ATF3
Disease_Perturbations_from_GEO_down.35	Primary pulmonary hypoplasia C0456891 mouse GSE1363 sample 20	3/330	0.00112594	0.0269904	0	0	13.986	94.953	ERRFI1;SGK1;ATF3
Disease_Perturbations_from_GEO_down.36	endometrial cancer DOID-1380 human GSE17025 sample 844	3/331	0.00113581	0.0264707	0	0	13.9438	94.5444	ERRFI1;SGK1;ATF3
Disease_Perturbations_from_GEO_down.37	invasive ductal carcinoma DOID-3008 human GSE5764 sample 626	3/335	0.00117584	0.026663	0	0	13.7773	92.9383	ERRFI1;SLC38A2;ATF3
Disease_Perturbations_from_GEO_down.38	schizophrenia DOID-5419 human GSE25673 sample 892	3/337	0.00119619	0.0264106	0	0	13.6955	92.1518	ADAM19;ERRFI1;NPAS2
Disease_Perturbations_from_GEO_down.39	Aplastic anaemia C0002874 human GSE3807 sample 424	3/346	0.00129052	0.0277628	0	0	13.3393	88.7422	SGK1;SLC38A2;ATF3
Disease_Perturbations_from_GEO_down.4	ulcerative colitis DOID-8577 human GSE38713 sample 810	5/350	1.82909e-06	0.000383652	0	0	21.978	290.367	SIK1;SGK1;NPAS2;ATF3;ARNTL
Disease_Perturbations_from_GEO_down.40	prostate cancer DOID-10283 human GSE55945 sample 835	3/359	0.00143493	0.0300976	0	0	12.8562	84.1651	ERRFI1;SGK1;ATF3
Disease_Perturbations_from_GEO_down.41	Rift Valley fever DOID-1328 mouse GSE18064 sample 876	3/360	0.00144644	0.0295991	0	0	12.8205	83.8288	ERRFI1;SGK1;SLC38A2
Disease_Perturbations_from_GEO_down.42	Rift Valley fever DOID-1328 mouse GSE18064 sample 875	3/363	0.00148133	0.0295913	0	0	12.7146	82.833	ERRFI1;SGK1;SLC38A2
Disease_Perturbations_from_GEO_down.43	bronchopulmonary dysplasia UMLS CUI-C0006287 human GSE8586 sample 918	3/364	0.00149308	0.0291324	0	0	12.6796	82.5053	ERRFI1;SIK1;ATF3
Disease_Perturbations_from_GEO_down.44	Adenoma C0001430 human GSE8514 sample 294	3/371	0.00157696	0.0300698	0	0	12.4404	80.2686	SIK1;SGK1;SLC38A2
Disease_Perturbations_from_GEO_down.45	B-cell chronic lymphocytic leukaemia/small lymphocytic lymphoma C0023458 human GSE8835 sample 194	3/372	0.00158918	0.0296295	0	0	12.4069	79.957	DNAJB1;SLC38A2;ARNTL
Disease_Perturbations_from_GEO_down.46	Small cell carcinoma of lung C0149925 human GSE1037 sample 362	3/373	0.00160147	0.0292093	0	0	12.3737	79.6474	CRIP3;SGK1;ATF3
Disease_Perturbations_from_GEO_down.5	HIV - Human immunodeficiency virus infection C0019693 human GSE2171 sample 40	4/226	1.04787e-05	0.00175833	0	0	27.2294	312.217	DNAJB1;SGK1;SLC38A2;ATF3
Disease_Perturbations_from_GEO_down.6	breast cancer DOID-1612 human GSE9574 sample 448	4/256	1.7119e-05	0.00239381	0	0	24.0385	263.83	SIK1;SGK1;SLC38A2;ATF3
Disease_Perturbations_from_GEO_down.7	Papillary Carcinoma of the Thyroid C0238463 human GSE3678 sample 306	4/292	2.86846e-05	0.00343805	0	0	21.0748	220.425	ERRFI1;SGK1;SLC38A2;ATF3
Disease_Perturbations_from_GEO_down.8	endometrial cancer DOID-1380 human GSE17025 sample 842	4/295	2.98555e-05	0.00313109	0	0	20.8605	217.348	ERRFI1;SGK1;SLC38A2;ATF3
Disease_Perturbations_from_GEO_down.9	cervical cancer DOID-4362 human GSE9750 sample 617	4/296	3.02535e-05	0.00282029	0	0	20.79	216.339	DNAJB1;SIK1;SGK1;ATF3
Disease_Perturbations_from_GEO_up.1	Hutchinson-Gilford progeria syndrome UMLS CUI-C0033300 mouse GSE32609 sample 984	5/265	4.64014e-07	0.000389308	0	0	29.0276	423.319	ERRFI1;IRF2BP2;SIK1;SGK1;SLC38A2
Disease_Perturbations_from_GEO_up.10	Malignant mesothelioma of pleura C0812413 human GSE2549 sample 118	4/397	9.48614e-05	0.00795887	0	0	15.5009	143.586	SIK1;SGK1;SLC38A2;ATF3
Disease_Perturbations_from_GEO_up.11	multiple sclerosis DOID-2377 human GSE16461 sample 584	3/148	0.000107549	0.00820308	0	0	31.185	284.955	DNAJB1;SIK1;SGK1
Disease_Perturbations_from_GEO_up.12	osteoarthritis DOID-8398 human GSE16464 sample 751	3/229	0.000389264	0.027216	0	0	20.1545	158.238	ERRFI1;IRF2BP2;SLC38A2
Disease_Perturbations_from_GEO_up.13	rheumatoid arthritis DOID-7148 human GSE10500 sample 779	3/232	0.000404376	0.0260978	0	0	19.8939	155.434	DNAJB1;SGK1;ATF3
Disease_Perturbations_from_GEO_up.14	Parkinson's disease DOID-14330 human GSE19587 sample 496	3/239	0.0004411	0.0264345	0	0	19.3112	149.203	DNAJB1;SIK1;SLC38A2
Disease_Perturbations_from_GEO_up.15	polycystic ovary syndrome DOID-11612 human GSE48301 sample 806	3/241	0.000451974	0.0252804	0	0	19.151	147.499	ERRFI1;DNAJB1;ATF3
Disease_Perturbations_from_GEO_up.16	epidermolysis bullosa simplex DOID-4644 human GSE28315 sample 711	3/244	0.000468606	0.0245725	0	0	18.9155	145.002	ERRFI1;SIK1;ATF3
Disease_Perturbations_from_GEO_up.17	Alpha-1 anti-trypsin deficiency C0221757 human GSE1122 sample 281	3/244	0.000468606	0.0231271	0	0	18.9155	145.002	DNAJB1;SIK1;ATF3
Disease_Perturbations_from_GEO_up.18	adrenoleukodystrophy DOID-10588 human GSE34309 sample 865	3/258	0.000551443	0.0257034	0	0	17.8891	134.221	SGK1;SLC38A2;ATF3
Disease_Perturbations_from_GEO_up.19	Hypoxia C0242184 mouse GSE3195 sample 70	3/272	0.000643163	0.0284007	0	0	16.9683	124.702	ERRFI1;DNAJB1;SGK1
Disease_Perturbations_from_GEO_up.2	cystic fibrosis DOID-1485 human GSE15568 sample 833	5/278	5.88034e-07	0.00024668	0	0	27.6702	396.97	DNAJB1;SIK1;SGK1;SLC38A2;ATF3
Disease_Perturbations_from_GEO_up.20	colon cancer DOID-219 mouse GSE63032 sample 662	3/283	0.000721709	0.0302757	0	0	16.3088	117.976	SIK1;ATF3;ARNTL
Disease_Perturbations_from_GEO_up.21	Leukemia, Chronic T-Cell C2363142 human GSE5788 sample 74	3/287	0.000751725	0.0300332	0	0	16.0815	115.676	SIK1;SGK1;SLC38A2
Disease_Perturbations_from_GEO_up.22	asthma DOID-2841 human GSE16032 sample 729	3/297	0.000830234	0.0316621	0	0	15.54	110.238	DNAJB1;IRF2BP2;SGK1
Disease_Perturbations_from_GEO_up.23	hepatitis C DOID-1883 human GSE20948 sample 598	3/298	0.000838362	0.030582	0	0	15.4879	109.717	ERRFI1;SLC38A2;ATF3
Disease_Perturbations_from_GEO_up.24	acute myocardial infarction DOID-9408 mouse GSE775 sample 1001	3/308	0.000922447	0.0322472	0	0	14.985	104.722	ERRFI1;SLC38A2;ATF3
Disease_Perturbations_from_GEO_up.25	Generalized seizures C0234533 mouse GSE6614 sample 169	3/321	0.00103956	0.0348876	0	0	14.3781	98.7629	ERRFI1;DNAJB1;SGK1
Disease_Perturbations_from_GEO_up.26	Ischemic stroke UMLS CUI-C0948008 human GSE22255 sample 856	3/323	0.00105838	0.034153	0	0	14.2891	97.895	SGK1;SLC38A2;ATF3
Disease_Perturbations_from_GEO_up.27	Ventilator-associated lung injury C0340257 mouse GSE2411 sample 355	3/328	0.00110636	0.0343792	0	0	14.0713	95.7788	ERRFI1;SGK1;SLC38A2
Disease_Perturbations_from_GEO_up.28	non-systemic juvenile idiopathic arthritis (sJIA) (subgroup-psoriatic) DOID-848 human GSE21521 sample 580	3/338	0.00120645	0.0361503	0	0	13.655	91.7625	DNAJB1;SIK1;ATF3
Disease_Perturbations_from_GEO_up.29	GERD - Gastro-esophageal reflux disease C0017168 human GSE2144 sample 27	3/346	0.00129052	0.0373362	0	0	13.3393	88.7422	DNAJB1;SIK1;ATF3
Disease_Perturbations_from_GEO_up.3	Cancer of Colon C0007102 human GSE4107 sample 245	4/238	1.28494e-05	0.00359355	0	0	25.8565	291.201	ERRFI1;SGK1;SLC38A2;ATF3
Disease_Perturbations_from_GEO_up.30	Erectile dysfunction associated with type 2 diabetes mellitus C1997651 rat GSE2457 sample 186	3/351	0.00134491	0.0376128	0	0	13.1492	86.9352	ERRFI1;IRF2BP2;SLC38A2
Disease_Perturbations_from_GEO_up.31	acute myocardial infarction DOID-9408 mouse GSE775 sample 1002	3/352	0.00135596	0.0366985	0	0	13.1119	86.581	ADAM19;SLC38A2;ATF3
Disease_Perturbations_from_GEO_up.32	pancreatitis DOID-4989 mouse GSE3644 sample 513	3/362	0.00146964	0.0385322	0	0	12.7497	83.1628	ERRFI1;SLC38A2;ATF3
Disease_Perturbations_from_GEO_up.33	Dermatomyositis C0011633 human GSE1551 sample 130	3/368	0.00154066	0.03917	0	0	12.5418	81.2151	SGK1;SLC38A2;ATF3
Disease_Perturbations_from_GEO_up.34	colon cancer DOID-219 mouse GSE63032 sample 661	3/372	0.00158918	0.0392155	0	0	12.4069	79.957	ERRFI1;SIK1;ATF3
Disease_Perturbations_from_GEO_up.35	Urothelial carcinoma in situ C0334267 human GSE3167 sample 229	3/380	0.00168912	0.0404906	0	0	12.1457	77.533	SIK1;SGK1;ATF3
Disease_Perturbations_from_GEO_up.36	Meningococcal infection C0025303 human GSE4646 sample 347	3/387	0.00177975	0.041478	0	0	11.9261	75.5073	SGK1;SLC38A2;ATF3
Disease_Perturbations_from_GEO_up.37	Acute pancreatitis C0001339 mouse GSE3644 sample 376	3/412	0.00212827	0.0482599	0	0	11.2024	68.9221	ERRFI1;SLC38A2;ATF3
Disease_Perturbations_from_GEO_up.38	Sarcoidosis C0036202 human GSE2657 sample 12	3/413	0.00214303	0.0473159	0	0	11.1753	68.678	ADAM19;DNAJB1;SIK1
Disease_Perturbations_from_GEO_up.4	Alcohol poisoning C0392620 rat GSE3311 sample 288	4/267	2.01956e-05	0.00423602	0	0	23.0481	249.151	ERRFI1;DNAJB1;SLC38A2;ATF3
Disease_Perturbations_from_GEO_up.5	prostate cancer DOID-10283 human GSE3325 sample 991	4/285	2.60842e-05	0.00437693	0	0	21.5924	227.891	ERRFI1;DNAJB1;IRF2BP2;SGK1
Disease_Perturbations_from_GEO_up.6	morbid obesity DOID-11981 human GSE48964 sample 583	4/294	2.94613e-05	0.00411967	0	0	20.9314	218.366	ERRFI1;SIK1;SGK1;ATF3
Disease_Perturbations_from_GEO_up.7	pancreatic cancer DOID-1793 human GSE23952 sample 798	4/314	3.81064e-05	0.00456733	0	0	19.5982	199.415	ADAM19;DNAJB1;SIK1;ATF3
Disease_Perturbations_from_GEO_up.8	Infection by Yersinia enterocolitica C0238528 mouse GSE2973 sample 127	4/316	3.9063e-05	0.00409673	0	0	19.4742	197.67	ERRFI1;SGK1;SLC38A2;ATF3
Disease_Perturbations_from_GEO_up.9	Status Epilepticus C0038220 rat GSE4236 sample 391	4/336	4.96267e-05	0.00462631	0	0	18.315	181.52	ERRFI1;DNAJB1;SGK1;ATF3

## Sheet: Cs 80 Up
	Term	Overlap	P.value	Adjusted.P.value	Old.P.value	Old.Adjusted.P.value	Odds.Ratio	Combined.Score	Genes
Aging_Perturbations_from_GEO_down.1	Mouse peripheral adipocyte 14 months vs 18 months GSE25905 aging:299	11/516	1.91268e-07	5.47025e-05	0	0	7.47994	115.712	CD53;RGS18;GALNT15;PLEK;CD180;PENK;C3AR1;CD300LD;MPEG1;SLC7A2;CCR2
Aging_Perturbations_from_GEO_down.10	Mouse bone marrow adipocyte 14 months vs 18 months GSE25905 aging:296	6/329	0.000339127	0.00969903	0	0	6.39898	51.1223	APOBEC1;CD72;PIK3IP1;LPAR6;TXNIP;CD300LD
Aging_Perturbations_from_GEO_down.11	Human Peritoneal Mesothelioma 25 years vs 66 years GSE17118 aging:360	6/348	0.000456808	0.011877	0	0	6.04961	46.529	CD53;CD72;BIN2;CD180;TREML2;C3AR1
Aging_Perturbations_from_GEO_down.12	Mouse tailskin 5 months vs 30 months GSE35322 aging:162	6/376	0.000685872	0.0163466	0	0	5.5991	40.7885	RGS18;CLEC7A;C3AR1;CD300LD;MPEG1;CCR2
Aging_Perturbations_from_GEO_down.13	Mouse liver 6 months vs 26 months GSE20425 aging:372	5/256	0.000804023	0.0176885	0	0	6.85307	48.8342	APOBEC1;CTLA2A;SERPINE2;CLPX;S100A8
Aging_Perturbations_from_GEO_down.14	Rat extraocularmuscles 6 months vs 30 months GDS1279 aging:72	5/260	0.000861893	0.0176072	0	0	6.74764	47.6139	DBP;TXNIP;TCAP;NR1D2;NR1D1
Aging_Perturbations_from_GEO_down.15	Rat femur 12 weeks vs 58 weeks GDS509 aging:267	4/152	0.000926334	0.0176621	0	0	9.23361	64.4901	ALAD;BNIP3L;CD72;S100A8
Aging_Perturbations_from_GEO_down.16	Mouse liver 6 months vs 26 months GSE20425 aging:366	5/296	0.00153253	0.0273939	0	0	5.92698	38.4118	DBP;PDCD4;GSTT2;NR1D2;SLC7A2
Aging_Perturbations_from_GEO_down.17	Rat femur 7 weeks vs 27 weeks GDS509 aging:258	5/299	0.00160195	0.0269504	0	0	5.86751	37.7665	SERPINE2;SLC40A1;TXNIP;TCAP;S100A8
Aging_Perturbations_from_GEO_down.18	Human CD4+lyphocytes 40 years vs 52 years GSE62373 aging:158	5/313	0.00195695	0.0310937	0	0	5.60507	34.9553	SERPINE2;CLEC7A;NR1D2;AIF1;S100A8
Aging_Perturbations_from_GEO_down.19	Mouse retinal pigment epithelium / choroid 7 weeks vs 64 weeks GSE38671 aging:213	5/316	0.00203996	0.0307067	0	0	5.55185	34.3928	ALAD;BNIP3L;GSTT2;PLA2G5;NR1D1
Aging_Perturbations_from_GEO_down.2	Mouse cochlea 4 weeks vs 15 weeks GSE35234 aging:157	7/313	2.90708e-05	0.00415712	0	0	7.84709	81.969	DBP;ENTPD2;CCL11;PENK;TXNIP;TCAP;NR1D1
Aging_Perturbations_from_GEO_down.20	Human skeletal muscle 19 years vs 65 years GDS4858 aging:10	5/341	0.0028354	0.0405462	0	0	5.14483	30.1774	RGS18;PENK;NR1D1;MPEG1;S100A8
Aging_Perturbations_from_GEO_down.21	Human CD4+Tlyphocytes 40 years vs 61 years GSE62373 aging:178	5/348	0.00309357	0.0421315	0	0	5.04134	29.131	RGS18;SERPINE2;SH3BGRL2;AIF1;S100A8
Aging_Perturbations_from_GEO_down.22	Rat femur 10 weeks vs 56 weeks GDS509 aging:266	4/216	0.00334127	0.0434364	0	0	6.49773	37.0462	BNIP3L;CD72;TCAP;S100A8
Aging_Perturbations_from_GEO_down.23	Rat femur 6 weeks vs 52 weeks GDS509 aging:263	4/217	0.00339688	0.0422394	0	0	6.46778	36.7687	BNIP3L;PLEK;SLC40A1;S100A8
Aging_Perturbations_from_GEO_down.24	Human CD4+lyphocytes 40 years vs 61 years GSE62373 aging:160	5/358	0.00349135	0.0416053	0	0	4.90052	27.7245	BNIP3L;SERPINE2;NR1D2;AIF1;S100A8
Aging_Perturbations_from_GEO_down.25	Rat femur 10 weeks vs 30 weeks GDS509 aging:260	5/364	0.00374703	0.042866	0	0	4.81974	26.9269	ALAD;BNIP3L;CD72;TCAP;S100A8
Aging_Perturbations_from_GEO_down.26	Human biceps brachii muscles 24 years vs 70 years GDS4858 aging:33	5/367	0.0038798	0.0426778	0	0	4.78034	26.5403	RGS18;PENK;NR1D1;MPEG1;S100A8
Aging_Perturbations_from_GEO_down.27	Human CD4+Tlyphocytes 29 years vs 72 years GSE62373 aging:175	5/370	0.00401592	0.042539	0	0	4.74158	26.1616	SERPINE2;C3AR1;AIF1;MPEG1;S100A8
Aging_Perturbations_from_GEO_down.28	Human skeletal muscle 19 years vs 65 years GDS4858 aging:11	5/375	0.00425035	0.0434143	0	0	4.67836	25.5474	RGS18;GSTT2;NR1D1;MPEG1;S100A8
Aging_Perturbations_from_GEO_down.29	Rat femur 12 weeks vs 32 weeks GDS509 aging:261	4/232	0.00430836	0.0424893	0	0	6.04961	32.9534	BNIP3L;CD72;SLC40A1;S100A8
Aging_Perturbations_from_GEO_down.3	Rat diaphysealfemoralcallus 6 weeks vs 52 weeks GDS1995 aging:116	6/221	3.85681e-05	0.00367683	0	0	9.52608	96.8143	ALAD;CD53;BNIP3L;CD72;SLC40A1;S100A8
Aging_Perturbations_from_GEO_down.30	Human CD4+Tlymphocytes 25 years vs 64 years GSE62374 aging:129	5/379	0.00444484	0.0423742	0	0	4.62899	25.0706	PLEK;NR1D2;AIF1;S100A8;YPEL3
Aging_Perturbations_from_GEO_down.4	Rat femur 6 weeks vs 26 weeks GDS509 aging:257	6/239	5.9625e-05	0.00426319	0	0	8.80863	85.6854	CD53;BNIP3L;SERPINE2;PLEK;SLC40A1;S100A8
Aging_Perturbations_from_GEO_down.5	Rat femur 8 weeks vs 28 weeks GDS509 aging:259	6/249	7.4792e-05	0.0042781	0	0	8.45487	80.328	ALAD;CD53;BNIP3L;CD72;SERPINE2;S100A8
Aging_Perturbations_from_GEO_down.6	Mouse peripheral adipocyte 6 months vs 18 months GSE25905 aging:298	7/388	0.000112374	0.00535651	0	0	6.33026	57.5653	CD53;CTLA2A;CLEC7A;PLEK;C3AR1;MPEG1;SNCA
Aging_Perturbations_from_GEO_down.7	Human CD4+Tlymphocytes 25 years vs 64 years GSE62374 aging:131	6/294	0.000185393	0.00757461	0	0	7.16076	61.5327	RGS18;SERPINE2;NCF4;PLEK;AIF1;S100A8
Aging_Perturbations_from_GEO_down.8	Rat diaphysealfemoralcallus 6 weeks vs 26 weeks GDS1995 aging:115	6/319	0.000287601	0.0102817	0	0	6.59957	53.8125	CD53;BNIP3L;DBP;SERPINE2;SLC40A1;S100A8
Aging_Perturbations_from_GEO_down.9	Rat femur 8 weeks vs 54 weeks GDS509 aging:265	5/211	0.000334183	0.0106196	0	0	8.31463	66.5488	ALAD;BNIP3L;CD72;SERPINE2;S100A8
Aging_Perturbations_from_GEO_up.1	Mouse cardiacventricle 4 months vs 25 months GSE12480 aging:149	15/469	2.55423e-12	7.30511e-10	0	0	11.2221	299.554	RGS18;CTLA2A;CCL11;SERPINE2;PLEK;NR1D1;PPBP;MPEG1;DBP;TUBB1;PENK;C3AR1;TSPAN4;S100A8;SNCA
Aging_Perturbations_from_GEO_up.10	Mouse liver 6 months vs 26 months GSE20425 aging:369	8/431	2.85686e-05	0.000817061	0	0	6.5128	68.1448	CD53;CTLA2A;TXNIP;NR1D2;NR1D1;MPEG1;S100A8;CCR2
Aging_Perturbations_from_GEO_up.11	Mouse liver 6 months vs 26 months GSE20426 aging:378	7/319	3.28108e-05	0.000853082	0	0	7.6995	79.4954	APOBEC1;CD53;CTLA2A;CLEC7A;PLEK;PPBP;S100A8
Aging_Perturbations_from_GEO_up.12	Mouse liver 6 months vs 26 months GSE20425 aging:370	7/329	3.9921e-05	0.00095145	0	0	7.46547	75.6148	CD53;DBP;TSPAN4;NR1D2;NR1D1;AIF1;SNCA
Aging_Perturbations_from_GEO_up.13	Mouse lung 3 months vs 9 months GSE27964 aging:336	7/371	8.50319e-05	0.0018707	0	0	6.62032	62.0489	PLEK;TUBB1;TCAP;CD300LD;PPBP;S100A8;SNCA
Aging_Perturbations_from_GEO_up.14	Mouse bone marrow adipocyte 6 months vs 18 months GSE25905 aging:295	6/269	0.00011433	0.0023356	0	0	7.82626	71.0344	CTLA2A;BBS10;TUBB1;MKRN1;SLC40A1;CD226
Aging_Perturbations_from_GEO_up.15	Mouse bone marrow adipocyte 14 months vs 18 months GSE25905 aging:296	6/271	0.000119055	0.00226998	0	0	7.7685	70.1956	CTLA2A;TUBB1;MKRN1;CD226;PPBP;SNCA
Aging_Perturbations_from_GEO_up.16	Mouse brain (ventral tegmental area) 10 months vs 18 months GSE45044 aging:239	7/404	0.000144278	0.00257896	0	0	6.07956	53.7662	ALAD;CTLA2A;CLEC7A;PLEK;C3AR1;PLA2G5;MPEG1
Aging_Perturbations_from_GEO_up.17	Mouse liver 6 months vs 26 months GSE20426 aging:377	7/426	0.0001998	0.00336135	0	0	5.76559	49.1124	CTLA2A;CLEC7A;SLC40A1;PLA2G5;AIF1;MPEG1;S100A8
Aging_Perturbations_from_GEO_up.18	Mouse substantia nigra 10 months vs 18 months GSE45043 aging:242	6/316	0.000273412	0.00434422	0	0	6.66223	54.6604	CTLA2A;CLEC7A;C3AR1;PPBP;AIF1;MPEG1
Aging_Perturbations_from_GEO_up.19	Mouse liver 6 months vs 26 months GSE20426 aging:375	7/461	0.000322776	0.00485863	0	0	5.32785	42.8282	CTLA2A;DBP;CLEC7A;PPBP;MS4A4C;AIF1;MPEG1
Aging_Perturbations_from_GEO_up.2	Mouse lung 3 months vs 9 months GSE27964 aging:339	11/328	1.83928e-09	2.63017e-07	0	0	11.7672	236.685	DBP;CCL11;CD72;CLEC7A;PLEK;TCAP;CD300LD;NR1D2;NR1D1;PPBP;SNCA
Aging_Perturbations_from_GEO_up.20	Rat femur 6 weeks vs 52 weeks GDS509 aging:262	6/327	0.000328283	0.00469445	0	0	6.43811	51.6442	ALAD;BNIP3L;PLEK;TXNIP;TCAP;S100A8
Aging_Perturbations_from_GEO_up.21	Mouse liver 6 months vs 26 months GSE20425 aging:373	6/327	0.000328283	0.0044709	0	0	6.43811	51.6442	DBP;CD72;TSPAN4;MPEG1;S100A8;CCR2
Aging_Perturbations_from_GEO_up.22	Mouse muscle 70 days vs 720 days GDS4904 aging:85	6/339	0.00039764	0.00516932	0	0	6.21022	48.6258	PIK3IP1;CLEC7A;PPBP;MPEG1;S100A8;SNCA
Aging_Perturbations_from_GEO_up.23	Mouse liver 6 months vs 26 months GSE20425 aging:372	6/344	0.000429717	0.00534344	0	0	6.11995	47.4442	DBP;PDCD4;SH3BGRL2;NR1D2;NR1D1;MPEG1
Aging_Perturbations_from_GEO_up.24	Mouse retinal pigment epithelium / choroid 7 weeks vs 64 weeks GSE38671 aging:212	5/282	0.00123753	0.0147473	0	0	6.22123	41.6489	CD53;CCL11;PLEK;C3AR1;MPEG1
Aging_Perturbations_from_GEO_up.25	Mouse hippocampus 4 months vs 12 months GSE49699 aging:232	5/283	0.00125708	0.014381	0	0	6.19924	41.4045	CTLA2A;CLEC7A;LPAR6;MPEG1;S100A8
Aging_Perturbations_from_GEO_up.26	Mouse cochlea 49 days vs 252 days GDS3028 aging:88	4/171	0.00143198	0.0157518	0	0	8.20765	53.7494	NCF4;PPBP;S100A8;YPEL3
Aging_Perturbations_from_GEO_up.27	Rat femur 26 weeks vs 52 weeks GDS509 aging:268	6/449	0.0017071	0.0180827	0	0	4.68878	29.8814	ALAD;CD53;PLEK;SLC40A1;TXNIP;S100A8
Aging_Perturbations_from_GEO_up.28	Mouse liver 6 months vs 26 months GSE20425 aging:366	5/304	0.00172276	0.0175968	0	0	5.77101	36.7257	CD53;CTLA2A;MPEG1;S100A8;CCR2
Aging_Perturbations_from_GEO_up.29	Rat femur 6 weeks vs 26 weeks GDS509 aging:256	4/187	0.00198621	0.0195881	0	0	7.50539	46.695	BNIP3L;TCAP;NR1D1;SNCA
Aging_Perturbations_from_GEO_up.3	Mouse liver 6 months vs 26 months GSE20426 aging:376	9/323	3.04416e-07	2.9021e-05	0	0	9.77676	146.699	CTLA2A;DBP;CLEC7A;SLC40A1;CD300LD;PLA2G5;AIF1;MPEG1;S100A8
Aging_Perturbations_from_GEO_up.30	Mouse hippocampus 3 months vs 18 months GSE29075 aging:274	5/316	0.00203996	0.0194476	0	0	5.55185	34.3928	DBP;PENK;TXNIP;NR1D2;S100A8
Aging_Perturbations_from_GEO_up.31	Human brain (frontal cortex) 28 years vs 82 years GSE53890 aging:227	5/319	0.00212552	0.0196096	0	0	5.49964	33.8434	GALNT15;TXNIP;GSTT2;PPBP;S100A8
Aging_Perturbations_from_GEO_up.32	Human brain (frontal cortex) 55 years vs 100 years GSE53890 aging:230	4/213	0.00317817	0.0284049	0	0	6.58924	37.8977	GALNT15;TXNIP;RYR3;S100A8
Aging_Perturbations_from_GEO_up.33	Mouse liver 6 months vs 26 months GSE20425 aging:367	5/376	0.00429839	0.0372527	0	0	4.66592	25.427	APOBEC1;NR1D1;MPEG1;S100A8;CCR2
Aging_Perturbations_from_GEO_up.34	Mouse liver 6 months vs 26 months GSE20425 aging:365	5/378	0.00439564	0.0369751	0	0	4.64123	25.1886	CD53;CTLA2A;CD72;NR1D2;S100A8
Aging_Perturbations_from_GEO_up.35	Human brain (frontal cortex) 28 years vs 100 years GSE53890 aging:228	4/244	0.00514699	0.0420583	0	0	5.75209	30.3097	GALNT15;TXNIP;RYR3;S100A8
Aging_Perturbations_from_GEO_up.36	Rat myocardium 18 weeks vs 22 weeks GDS4025 aging:142	4/244	0.00514699	0.04089	0	0	5.75209	30.3097	SERPINE2;PENK;TXNIP;TCAP
Aging_Perturbations_from_GEO_up.37	Rat ventricle 4 months vs 21 months GDS399 aging:112	4/248	0.00544924	0.0421211	0	0	5.65931	29.4979	BNIP3L;PENK;TXNIP;TCAP
Aging_Perturbations_from_GEO_up.38	Mouse liver 6 months vs 26 months GSE20425 aging:368	5/405	0.00586726	0.0441588	0	0	4.33182	22.2585	CD53;CD72;MPEG1;S100A8;CCR2
Aging_Perturbations_from_GEO_up.4	Mouse Lung 18 months vs 26 months GDS2929 aging:503	9/343	5.03781e-07	3.60204e-05	0	0	9.20669	133.507	RGS18;CTLA2A;PLEK;TUBB1;MKRN1;TXNIP;TCAP;PPBP;S100A8
Aging_Perturbations_from_GEO_up.5	Mouse peripheral adipocyte 6 months vs 14 months GSE25905 aging:297	9/415	2.4371e-06	0.000139402	0	0	7.60938	98.349	CD53;RGS18;GALNT15;PENK;SLC40A1;C3AR1;MPEG1;SLC7A2;CCR2
Aging_Perturbations_from_GEO_up.6	Mouse liver 6 months vs 26 months GSE20426 aging:374	9/418	2.58499e-06	0.000123218	0	0	7.55477	97.1981	CLEC7A;NCF4;TXNIP;MS4A4C;AIF1;MPEG1;CLPX;S100A8;SNCA
Aging_Perturbations_from_GEO_up.7	Mouse bone marrow adipocyte 6 months vs 14 months GSE25905 aging:294	8/385	1.27108e-05	0.000519327	0	0	7.29095	82.1914	P2RX7;BBS10;CD72;PIK3IP1;LPAR6;SLC40A1;TXNIP;CD300LD
Aging_Perturbations_from_GEO_up.8	Mouse retinal pigment epithelium / choroid 7 weeks vs 64 weeks GSE38671 aging:213	7/284	1.55775e-05	0.000556897	0	0	8.64838	95.7348	CD53;CCL11;SERPINE2;PLEK;PENK;C3AR1;MPEG1
Aging_Perturbations_from_GEO_up.9	Mouse whole kidney 14 weeks vs 96 weeks GSE74463 aging:466	8/421	2.41646e-05	0.000767896	0	0	6.6675	70.8797	APOBEC1;CD53;CCL11;CD72;SERPINE2;PLEK;PENK;CCR2
Disease_Perturbations_from_GEO_down.1	pulmonary sarcoidosis DOID-13406 human GSE19976 sample 765	12/342	1.82937e-10	1.53484e-07	0	0	12.3115	276.047	CD53;RGS18;BIN2;CLEC7A;NCF4;PLEK;CD180;C3AR1;CD226;AIF1;MPEG1;S100A8
Disease_Perturbations_from_GEO_down.10	Asthma, allergic C0155877 mouse GSE2276 sample 348	7/262	9.23863e-06	0.000775121	0	0	9.37458	108.671	BNIP3L;CTLA2A;DBP;TXNIP;NR1D2;NR1D1;YPEL3
Disease_Perturbations_from_GEO_down.11	Lymphatic edema C0024236 mouse GSE4333 sample 207	7/293	1.90444e-05	0.00145257	0	0	8.38273	91.1097	CD53;CTLA2A;NCF4;PLEK;AIF1;S100A8;CCR2
Disease_Perturbations_from_GEO_down.12	Pulmonary Fibrosis C0034069 mouse GSE2640 sample 406	7/294	1.94661e-05	0.00136101	0	0	8.35422	90.6168	BNIP3L;CTLA2A;DBP;TXNIP;TCAP;NR1D2;PPBP
Disease_Perturbations_from_GEO_down.13	autism spectrum disorder DOID-0060041 human GSE25507 sample 1026	7/330	4.06967e-05	0.0026265	0	0	7.44285	75.2425	RGS18;NCF4;PLEK;TXNIP;MPEG1;S100A8;CCR2
Disease_Perturbations_from_GEO_down.14	Bone fracture C0016658 rat GSE594 sample 275	6/241	6.24416e-05	0.00374204	0	0	8.73553	84.5711	ALAD;BNIP3L;CD72;PLEK;TCAP;S100A8
Disease_Perturbations_from_GEO_down.15	idiopathic pulmonary fibrosis DOID-0050156 human GSE24206 sample 868	6/271	0.000119055	0.00665912	0	0	7.7685	70.1956	RGS18;GALNT15;C3AR1;MPEG1;S100A8;CCR2
Disease_Perturbations_from_GEO_down.16	familial hypercholesterolemia DOID-13810 human GSE6088 sample 907	6/279	0.000139528	0.0073165	0	0	7.54575	66.9854	CD53;PLEK;TXNIP;AIF1;MPEG1;S100A8
Disease_Perturbations_from_GEO_down.17	Infection by Yersinia enterocolitica C0238528 mouse GSE2973 sample 127	6/284	0.00015368	0.00758457	0	0	7.4129	65.09	APOBEC1;C3AR1;TXNIP;HBP1;MPEG1;YPEL3
Disease_Perturbations_from_GEO_down.18	familial hypercholesterolemia DOID-13810 human GSE6054 sample 909	6/285	0.000156642	0.00730128	0	0	7.38689	64.7206	RGS18;CLEC7A;TUBB1;C3AR1;TXNIP;PPBP
Disease_Perturbations_from_GEO_down.19	familial hypercholesterolemia DOID-13810 human GSE6054 sample 910	6/300	0.000206772	0.0091306	0	0	7.01754	59.5361	RGS18;TUBB1;SLC40A1;TXNIP;PPBP;CCR2
Disease_Perturbations_from_GEO_down.2	asthma DOID-2841 human GSE16032 sample 729	10/303	1.26414e-08	5.30307e-06	0	0	11.5801	210.599	CD53;RGS18;CLEC7A;TUBB1;C3AR1;TXNIP;PPBP;MPEG1;S100A8;CCR2
Disease_Perturbations_from_GEO_down.20	idiopathic urticaria DOID-1555 human GSE57178 sample 815	5/192	0.000216187	0.00906906	0	0	9.13743	77.1141	PIK3IP1;SLC40A1;PDCD4;SH3BGRL2;HBP1
Disease_Perturbations_from_GEO_down.21	Asthma, allergic C0155877 mouse GSE3184 sample 436	6/304	0.000222075	0.00887241	0	0	6.92521	58.2583	CTLA2A;DBP;TXNIP;NR1D2;NR1D1;YPEL3
Disease_Perturbations_from_GEO_down.22	Leukemia, Acute Megakaryocytic C0023462 mouse GSE2433 sample 95	6/318	0.000282808	0.0107853	0	0	6.62032	54.093	SERPINE2;CLEC7A;TUBB1;PPBP;MPEG1;S100A8
Disease_Perturbations_from_GEO_down.23	autism spectrum disorder DOID-0060041 human GSE25507 sample 1022	6/334	0.000367471	0.0134047	0	0	6.30318	49.851	NCF4;PLEK;TXNIP;MPEG1;S100A8;CCR2
Disease_Perturbations_from_GEO_down.24	autism spectrum disorder DOID-0060041 human GSE25507 sample 1021	6/346	0.000443101	0.0154901	0	0	6.08458	46.9833	RGS18;TUBB1;TXNIP;PPBP;MPEG1;CCR2
Disease_Perturbations_from_GEO_down.25	relapsing-remitting multiple sclerosis DOID-2378 human GSE16461 sample 879	6/359	0.000538237	0.0180632	0	0	5.86424	44.1414	PIK3IP1;PLEK;PDCD4;NR1D2;HBP1;S100A8
Disease_Perturbations_from_GEO_down.26	Down syndrome DOID-14250 human GSE42956 sample 1060	5/247	0.000684474	0.0220875	0	0	7.10278	51.7569	GALNT15;PENK;SLC40A1;GSTT2;SNCA
Disease_Perturbations_from_GEO_down.27	autism spectrum disorder DOID-0060041 human GSE25507 sample 1024	5/247	0.000684474	0.0212694	0	0	7.10278	51.7569	RGS18;TUBB1;TREML2;PPBP;MPEG1
Disease_Perturbations_from_GEO_down.28	Huntington's disease DOID-12858 human GSE24250 sample 466	6/379	0.000714901	0.0214215	0	0	5.55478	40.2353	BNIP3L;MKRN1;TXNIP;PPBP;S100A8;SNCA
Disease_Perturbations_from_GEO_down.29	neurofibromatosis DOID-8712 mouse GSE29343 sample 670	4/142	0.000718573	0.0207891	0	0	9.88386	71.5418	KLHL38;PPBP;S100A8;SNCA
Disease_Perturbations_from_GEO_down.3	Thrombocytopenia C0040034 mouse GSE2527 sample 253	10/374	9.16257e-08	2.56247e-05	0	0	9.38174	152.036	CTLA2A;SERPINE2;TUBB1;MKRN1;C3AR1;SH3BGRL2;PPBP;MPEG1;S100A8;SNCA
Disease_Perturbations_from_GEO_down.30	Dengue Fever DOID-12206 human GSE51808 sample 447	5/266	0.000954461	0.0266931	0	0	6.59544	45.8671	BBS10;MKRN1;SH3BGRL2;YPEL3;SNCA
Disease_Perturbations_from_GEO_down.31	chronic lymphocytic leukemia DOID-1040 human GSE6691 sample 786	5/285	0.00129686	0.0350988	0	0	6.15574	40.9222	CD72;CD180;TXNIP;PPBP;S100A8
Disease_Perturbations_from_GEO_down.32	Fracture of femur C0015802 rat GSE1685 sample 240	4/168	0.0013417	0.0351778	0	0	8.35422	55.2533	BNIP3L;TCAP;S100A8;SNCA
Disease_Perturbations_from_GEO_down.33	bronchopulmonary dysplasia UMLS CUI-C0006287 human GSE8586 sample 919	5/295	0.00150989	0.0383877	0	0	5.94707	38.6305	BNIP3L;MKRN1;TXNIP;S100A8;SNCA
Disease_Perturbations_from_GEO_down.34	SCID - Severe combined immunodeficiency C0085110 mouse GSE3414 sample 201	5/299	0.00160195	0.0395304	0	0	5.86751	37.7665	DBP;NR1D1;PPBP;S100A8;YPEL3
Disease_Perturbations_from_GEO_down.35	idiopathic pulmonary fibrosis DOID-0050156 human GSE44723 sample 851	5/300	0.00162559	0.0389678	0	0	5.84795	37.5549	LPAR6;PENK;SLC40A1;TXNIP;PLA2G5
Disease_Perturbations_from_GEO_down.36	Familial combined hyperlipidaemia C0020474 human GSE11393 sample 267	5/302	0.00167366	0.0390055	0	0	5.80923	37.1369	CLEC7A;PLEK;TXNIP;NR1D2;S100A8
Disease_Perturbations_from_GEO_down.37	Hypoxia C0242184 mouse GSE2271 sample 446	5/310	0.00187644	0.0425495	0	0	5.65931	35.5313	BNIP3L;CTLA2A;MKRN1;TXNIP;SNCA
Disease_Perturbations_from_GEO_down.38	Leukemia, Chronic T-Cell C2363142 human GSE5788 sample 74	5/313	0.00195695	0.0432073	0	0	5.60507	34.9553	PIK3IP1;LPAR6;PDCD4;TXNIP;PPBP
Disease_Perturbations_from_GEO_down.39	ulcerative colitis DOID-8577 human GSE6731 sample 760	5/314	0.00198433	0.0426886	0	0	5.58722	34.7663	MKRN1;PDCD4;TXNIP;NR1D2;SNCA
Disease_Perturbations_from_GEO_down.4	pancreatic cancer DOID-1793 human GSE18670 sample 483	8/253	5.67964e-07	0.00011913	0	0	11.0949	159.559	RGS18;C3AR1;PDCD4;AIF1;MPEG1;S100A8;CCR2;SNCA
Disease_Perturbations_from_GEO_down.40	familial hypercholesterolemia DOID-13810 human GSE6088 sample 908	5/317	0.00206819	0.0433803	0	0	5.53434	34.2082	PIK3IP1;PLEK;TXNIP;MPEG1;S100A8
Disease_Perturbations_from_GEO_down.41	familial combined hyperlipidemia DOID-13809 human GSE11393 sample 773	5/321	0.002184	0.0446922	0	0	5.46538	33.4842	CLEC7A;PLEK;TREML2;NR1D2;S100A8
Disease_Perturbations_from_GEO_down.42	Ankylosing Spondylitides C0038013 human GSE11886 sample 202	5/326	0.00233535	0.0466515	0	0	5.38155	32.61	P2RX7;SERPINE2;TXNIP;CD226;S100A8
Disease_Perturbations_from_GEO_down.43	asthma DOID-2841 human GSE31773 sample 714	5/328	0.00239799	0.0467887	0	0	5.34874	32.2696	RGS18;TUBB1;CD180;PPBP;MPEG1
Disease_Perturbations_from_GEO_down.44	idiopathic pulmonary fibrosis DOID-0050156 human GSE24206 sample 873	4/199	0.00248868	0.0474546	0	0	7.05281	42.2887	GALNT15;C3AR1;GSTT2;S100A8
Disease_Perturbations_from_GEO_down.5	Niemann-Pick Type C disease DOID-14504 mouse GSE39621 sample 471	9/356	6.87121e-07	0.000115299	0	0	8.87049	125.879	ALAD;CD53;BNIP3L;CD72;MKRN1;SLC40A1;PDCD4;AIF1;SNCA
Disease_Perturbations_from_GEO_down.6	Niemann-Pick Type C DOID-14504 mouse GSE39621 sample 495	9/357	7.03357e-07	9.83528e-05	0	0	8.84564	125.32	ALAD;CD53;BNIP3L;CD72;MKRN1;SLC40A1;PDCD4;AIF1;SNCA
Disease_Perturbations_from_GEO_down.7	multiple sclerosis DOID-2377 human GSE21942 sample 743	8/299	1.98842e-06	0.000238326	0	0	9.38802	123.248	BNIP3L;TUBB1;SLC40A1;TXNIP;AIF1;MPEG1;S100A8;CCR2
Disease_Perturbations_from_GEO_down.8	acute myeloid leukemia DOID-9119 human GSE9476 sample 782	9/437	3.714e-06	0.000389506	0	0	7.2263	90.3534	BNIP3L;SERPINE2;PIK3IP1;CLEC7A;TXNIP;NR1D2;PPBP;S100A8;SNCA
Disease_Perturbations_from_GEO_down.9	multiple myeloma DOID-9538 mouse GSE6980 sample 955	8/327	3.85846e-06	0.000359694	0	0	8.58415	107.004	CD53;CD72;NCF4;CD180;SLC40A1;PDCD4;TXNIP;MS4A4C
Disease_Perturbations_from_GEO_up.1	Lung transplant rejection C0729958 mouse GSE3418 sample 83	17/293	3.41418e-18	2.8645e-15	0	0	20.3581	818.773	CD53;CTLA2A;CD72;NCF4;PLEK;SLC40A1;PPBP;MS4A4C;AIF1;MPEG1;DBP;CLEC7A;C3AR1;TSPAN4;CD300LD;S100A8;CCR2
Disease_Perturbations_from_GEO_up.10	cystic fibrosis DOID-1485 mouse GSE3100 sample 1056	9/345	5.28863e-07	4.43716e-05	0	0	9.15332	132.289	APOBEC1;CD72;NCF4;PLEK;C3AR1;MS4A4C;AIF1;S100A8;CCR2
Disease_Perturbations_from_GEO_up.11	polycystic ovary syndrome DOID-11612 human GSE34526 sample 797	9/382	1.23303e-06	9.40463e-05	0	0	8.26674	112.478	CD53;RGS18;NCF4;PLEK;C3AR1;TXNIP;AIF1;MPEG1;S100A8
Disease_Perturbations_from_GEO_up.12	ulcerative colitis DOID-8577 human GSE9452 sample 454	9/413	2.34262e-06	0.000163788	0	0	7.64623	99.1276	APOBEC1;RGS18;CCL11;NCF4;PLEK;C3AR1;AIF1;MPEG1;S100A8
Disease_Perturbations_from_GEO_up.13	progressive myoclonus epilepsy DOID-891 mouse GSE47516 sample 517	9/415	2.4371e-06	0.000157287	0	0	7.60938	98.349	CD53;CTLA2A;SERPINE2;CLEC7A;PLEK;C3AR1;AIF1;MPEG1;S100A8
Disease_Perturbations_from_GEO_up.14	Niemann-Pick disease Type C DOID-14504 mouse GSE39621 sample 469	8/310	2.60035e-06	0.000155835	0	0	9.0549	116.445	APOBEC1;CTLA2A;DBP;SERPINE2;PIK3IP1;CLEC7A;TSPAN4;MPEG1
Disease_Perturbations_from_GEO_up.15	autism spectrum disorder DOID-0060041 human GSE25507 sample 1030	8/317	3.06783e-06	0.000171594	0	0	8.85494	112.409	CD53;RGS18;BIN2;PLEK;TUBB1;TXNIP;PPBP;AIF1
Disease_Perturbations_from_GEO_up.16	systemic lupus erythematosus DOID-9074 human GSE13887 sample 450	8/357	7.34494e-06	0.00038515	0	0	7.86279	92.95	RGS18;PLEK;TUBB1;PDCD4;TXNIP;NR1D2;PPBP;S100A8
Disease_Perturbations_from_GEO_up.17	ulcerative colitis DOID-8577 human GSE9452 sample 924	8/361	7.96662e-06	0.000393176	0	0	7.77567	91.2883	RGS18;CCL11;NCF4;C3AR1;AIF1;MPEG1;S100A8;CCR2
Disease_Perturbations_from_GEO_up.18	colon cancer DOID-219 mouse GSE63032 sample 661	8/372	9.91047e-06	0.000461938	0	0	7.54575	86.9415	CD53;CTLA2A;SERPINE2;PLEK;TUBB1;C3AR1;PPBP;MPEG1
Disease_Perturbations_from_GEO_up.19	Acute Lung Injury C0242488 mouse GSE1871 sample 152	8/372	9.91047e-06	0.000437626	0	0	7.54575	86.9415	CD53;CTLA2A;CLEC7A;PLEK;TSPAN4;MS4A4C;MPEG1;S100A8
Disease_Perturbations_from_GEO_up.2	acute myocarditis DOID-3951 mouse GSE35182 sample 801	18/572	1.38543e-14	5.81187e-12	0	0	11.0416	352.339	APOBEC1;CD53;RGS18;CD72;NCF4;PLEK;CD180;MS4A4C;AIF1;MPEG1;DBP;BIN2;CLEC7A;C3AR1;TSPAN4;TCAP;CD300LD;CCR2
Disease_Perturbations_from_GEO_up.20	pancreatic ductal adenocarcinoma DOID-3498 mouse GSE61412 sample 698	8/377	1.09184e-05	0.000458027	0	0	7.44567	85.0672	CD53;CTLA2A;BIN2;CLEC7A;PLEK;C3AR1;MPEG1;CCR2
Disease_Perturbations_from_GEO_up.21	Huntington's disease DOID-12858 human GSE1751 sample 795	8/387	1.31958e-05	0.000527203	0	0	7.25328	81.495	CD53;BNIP3L;CLEC7A;LPAR6;TXNIP;PPBP;S100A8;SNCA
Disease_Perturbations_from_GEO_up.22	cardiomyopathy DOID-0050700 human GSE9128 sample 781	7/290	1.78243e-05	0.000679753	0	0	8.46945	92.613	CD72;LPAR6;NCF4;CD180;C3AR1;CCR2;SNCA
Disease_Perturbations_from_GEO_up.23	Cystic Fibrosis C0010674 mouse GSE3100 sample 138	8/409	1.96465e-05	0.000716671	0	0	6.86312	74.3799	APOBEC1;CD72;NCF4;C3AR1;MS4A4C;AIF1;S100A8;CCR2
Disease_Perturbations_from_GEO_up.24	Asthma, allergic C0155877 mouse GSE3184 sample 436	7/296	2.03327e-05	0.000710799	0	0	8.29777	89.6431	CD53;CCL11;CLEC7A;NCF4;PLEK;MPEG1;S100A8
Disease_Perturbations_from_GEO_up.25	liver cirrhosis DOID-5082 human GSE50892 sample 1012	7/301	2.26398e-05	0.000759792	0	0	8.15993	87.277	CD53;BIN2;NCF4;PLEK;CD180;C3AR1;MPEG1
Disease_Perturbations_from_GEO_up.26	Alzheimer's disease DOID-10652 human GSE36980 sample 521	8/419	2.33561e-05	0.000753684	0	0	6.69933	71.446	CD53;PIK3IP1;GALNT15;C3AR1;TXNIP;CD226;RYR3;S100A8
Disease_Perturbations_from_GEO_up.27	prostate cancer DOID-10283 human GSE30174 sample 866	8/430	2.80999e-05	0.000873178	0	0	6.52795	68.4112	RGS18;BNIP3L;MKRN1;C3AR1;TXNIP;PPBP;MPEG1;SNCA
Disease_Perturbations_from_GEO_up.28	autism spectrum disorder DOID-0060041 human GSE25507 sample 1031	7/315	3.02762e-05	0.000907205	0	0	7.79727	81.1318	RGS18;BNIP3L;NCF4;PLEK;TUBB1;PPBP;AIF1
Disease_Perturbations_from_GEO_up.29	Huntington's disease DOID-12858 human GSE8762 sample 931	7/315	3.02762e-05	0.000875922	0	0	7.79727	81.1318	RGS18;BNIP3L;CD72;PIK3IP1;TUBB1;SH3BGRL2;SNCA
Disease_Perturbations_from_GEO_up.3	acute myocarditis DOID-3951 mouse GSE35182 sample 802	14/513	1.25264e-10	3.50322e-08	0	0	9.5756	218.329	APOBEC1;CD53;CD72;NCF4;PLEK;CD180;MS4A4C;AIF1;MPEG1;BIN2;CLEC7A;C3AR1;CD300LD;CCR2
Disease_Perturbations_from_GEO_up.30	cystic fibrosis DOID-1485 mouse GSE3100 sample 1057	7/344	5.29253e-05	0.00148014	0	0	7.13994	70.3044	APOBEC1;CD72;NCF4;C3AR1;MS4A4C;S100A8;CCR2
Disease_Perturbations_from_GEO_up.31	diffuse large B-cell lymphoma DOID-0050745 mouse GSE6136 sample 687	6/234	5.30263e-05	0.00143513	0	0	8.99685	88.5715	ALAD;CTLA2A;MKRN1;TXNIP;S100A8;SNCA
Disease_Perturbations_from_GEO_up.32	discoid lupus erythematosus UMLS CUI-C0024138 human GSE52471 sample 689	7/360	7.04385e-05	0.00184681	0	0	6.82261	65.2294	CD53;BIN2;CLEC7A;PLEK;CD180;C3AR1;S100A8
Disease_Perturbations_from_GEO_up.33	psoriasis DOID-8893 mouse GSE27628 sample 819	6/263	0.000101045	0.00256901	0	0	8.0048	73.6437	CTLA2A;CCL11;CLEC7A;NCF4;PLEK;S100A8
Disease_Perturbations_from_GEO_up.34	multiple sclerosis DOID-2377 human GSE26484 sample 742	6/271	0.000119055	0.00293785	0	0	7.7685	70.1956	RGS18;BIN2;TUBB1;SLC40A1;PPBP;S100A8
Disease_Perturbations_from_GEO_up.35	multiple myeloma DOID-9538 mouse GSE6980 sample 955	6/273	0.000123933	0.00297085	0	0	7.71159	69.3717	CTLA2A;CLEC7A;PPBP;AIF1;MPEG1;S100A8
Disease_Perturbations_from_GEO_up.36	rheumatoid arthritis DOID-7148 human GSE15573 sample 904	6/279	0.000139528	0.00325178	0	0	7.54575	66.9854	BIN2;MKRN1;PPBP;AIF1;S100A8;YPEL3
Disease_Perturbations_from_GEO_up.37	basal cell carcinoma DOID-2513 mouse GSE58894 sample 730	6/280	0.000142272	0.00322612	0	0	7.5188	66.5998	CD53;CLEC7A;NCF4;PLEK;S100A8;CCR2
Disease_Perturbations_from_GEO_up.38	Leukemia DOID-1240 mouse GSE44025 sample 482	6/297	0.000195852	0.0043242	0	0	7.08843	60.5221	SERPINE2;CLEC7A;GSTT2;MS4A4C;AIF1;SNCA
Disease_Perturbations_from_GEO_up.39	Pulmonary Fibrosis C0034069 mouse GSE2640 sample 406	6/306	0.000230054	0.00494911	0	0	6.87994	57.6346	CD53;SERPINE2;CLEC7A;C3AR1;MPEG1;S100A8
Disease_Perturbations_from_GEO_up.4	pulmonary sarcoidosis DOID-13406 human GSE19976 sample 764	12/339	1.65335e-10	3.4679e-08	0	0	12.4204	279.746	CD53;RGS18;BIN2;CLEC7A;NCF4;PLEK;CD180;C3AR1;CD226;AIF1;MPEG1;S100A8
Disease_Perturbations_from_GEO_up.40	Hypertrophy C0020564 rat GSE739 sample 57	6/308	0.000238258	0.00499747	0	0	6.83527	57.0209	BNIP3L;DBP;PENK;TXNIP;TCAP;NR1D2
Disease_Perturbations_from_GEO_up.41	diffuse large B-cell lymphoma DOID-0050745 mouse GSE6136 sample 686	5/203	0.000279725	0.00572412	0	0	8.6423	70.7087	ALAD;MKRN1;TXNIP;S100A8;SNCA
Disease_Perturbations_from_GEO_up.42	JRA - Juvenile rheumatoid arthritis C0553662 human GSE7753 sample 176	6/320	0.000292457	0.00584217	0	0	6.57895	53.5342	BNIP3L;TUBB1;SH3BGRL2;PPBP;S100A8;SNCA
Disease_Perturbations_from_GEO_up.43	neurofibromatosis DOID-8712 mouse GSE29343 sample 670	7/458	0.000310301	0.00605448	0	0	5.36275	43.3201	CD53;CCL11;CD180;PENK;PDCD4;GSTT2;MPEG1
Disease_Perturbations_from_GEO_up.44	Chronic phase chronic myelogenous leukemia DOID-8552 human GSE5550 sample 456	6/330	0.000344654	0.00657192	0	0	6.37959	50.8642	ALAD;SERPINE2;NCF4;PDCD4;HBP1;SNCA
Disease_Perturbations_from_GEO_up.45	systemic lupus erythematosus DOID-9074 mouse GSE2376 sample 633	6/331	0.000350251	0.00653023	0	0	6.36031	50.6081	BNIP3L;MKRN1;MPEG1;S100A8;YPEL3;SNCA
Disease_Perturbations_from_GEO_up.46	Lung transplant rejection C0729958 human GSE2018 sample 66	6/335	0.000373356	0.00680969	0	0	6.28437	49.6024	CD53;LPAR6;TXNIP;PPBP;S100A8;CCR2
Disease_Perturbations_from_GEO_up.47	Alzheimer's disease DOID-10652 human GSE36980 sample 519	5/220	0.00040467	0.00722379	0	0	7.97448	62.3002	CD53;GALNT15;TXNIP;PPBP;S100A8
Disease_Perturbations_from_GEO_up.48	methylmalonic acidemia DOID-14749 mouse GSE41044 sample 476	6/344	0.000429717	0.0075111	0	0	6.11995	47.4442	CD53;PLEK;C3AR1;PPBP;S100A8;SNCA
Disease_Perturbations_from_GEO_up.49	Type 1 diabetes mellitus C0011854 mouse GSE1623 sample 53	5/229	0.000485865	0.00831919	0	0	7.66107	58.4508	APOBEC1;CD53;CTLA2A;TXNIP;NR1D1
Disease_Perturbations_from_GEO_up.5	pulmonary tuberculosis DOID-2957 mouse GSE48027 sample 831	12/552	3.95623e-08	6.63855e-06	0	0	7.62777	130.018	CD53;CD72;CLEC7A;PLEK;CD180;C3AR1;CD226;MS4A4C;AIF1;MPEG1;SLC7A2;CCR2
Disease_Perturbations_from_GEO_up.50	in situ carcinoma DOID-8719 mouse GSE64756 sample 655	6/354	0.000499929	0.00838882	0	0	5.94707	45.2039	CD53;CTLA2A;SERPINE2;PPBP;AIF1;S100A8
Disease_Perturbations_from_GEO_up.51	bronchopulmonary dysplasia UMLS CUI-C0006287 human GSE8586 sample 918	5/236	0.000557068	0.00916431	0	0	7.43384	55.7004	BNIP3L;SERPINE2;MKRN1;S100A8;SNCA
Disease_Perturbations_from_GEO_up.52	Spinal Cord Injury C0037929 rat GSE2599 sample 426	5/249	0.000709804	0.0114524	0	0	7.04573	51.0852	APOBEC1;CD53;ENTPD2;TXNIP;AIF1
Disease_Perturbations_from_GEO_up.53	acute myocardial infarction DOID-9408 human GSE48060 sample 510	5/261	0.000876835	0.0138805	0	0	6.72179	47.3159	CD72;NCF4;CD180;S100A8;CCR2
Disease_Perturbations_from_GEO_up.54	ulcerative colitis DOID-8577 human GSE3365 sample 762	5/271	0.0010371	0.0161135	0	0	6.47375	44.4832	CD53;CLEC7A;MKRN1;PPBP;SNCA
Disease_Perturbations_from_GEO_up.55	Huntington's disease DOID-12858 human GSE1751 sample 796	5/273	0.0010716	0.0163468	0	0	6.42632	43.947	BNIP3L;CLEC7A;TXNIP;PPBP;S100A8
Disease_Perturbations_from_GEO_up.56	Neurological pain disorder C0423704 rat GSE18803 sample 212	6/411	0.00108763	0.016295	0	0	5.12229	34.9533	APOBEC1;CD53;BIN2;PLEK;AIF1;MPEG1
Disease_Perturbations_from_GEO_up.57	colon cancer DOID-219 mouse GSE63032 sample 662	5/283	0.00125708	0.0185033	0	0	6.19924	41.4045	CTLA2A;GALNT15;KLHL38;PPBP;SLC7A2
Disease_Perturbations_from_GEO_up.58	ulcerative colitis DOID-8577 human GSE6731 sample 760	5/286	0.00131709	0.0190524	0	0	6.13422	40.6841	APOBEC1;CD53;CCL11;PLEK;S100A8
Disease_Perturbations_from_GEO_up.59	Overexertion C0161750 human GSE3606 sample 286	5/286	0.00131709	0.0187295	0	0	6.13422	40.6841	BIN2;NCF4;TXNIP;PPBP;S100A8
Disease_Perturbations_from_GEO_up.6	ulcerative colitis DOID-8577 human GSE9452 sample 923	10/424	2.92605e-07	4.0916e-05	0	0	8.27541	124.499	APOBEC1;RGS18;CCL11;NCF4;PLEK;C3AR1;AIF1;MPEG1;S100A8;CCR2
Disease_Perturbations_from_GEO_up.60	Huntington's disease DOID-12858 human GSE8762 sample 930	6/429	0.00135453	0.0189409	0	0	4.90737	32.4098	CLEC7A;PLEK;TUBB1;SH3BGRL2;PPBP;MPEG1
Disease_Perturbations_from_GEO_up.61	autism spectrum disorder DOID-0060041 human GSE29691 sample 1038	5/293	0.00146535	0.0201546	0	0	5.98767	39.0735	TUBB1;CD180;NR1D2;PPBP;MPEG1
Disease_Perturbations_from_GEO_up.62	Familial combined hyperlipidaemia C0020474 human GSE11393 sample 267	5/298	0.00157855	0.0213614	0	0	5.8872	37.9798	CD72;SERPINE2;CD226;CCR2;SNCA
Disease_Perturbations_from_GEO_up.63	autism spectrum disorder DOID-0060041 human GSE25507 sample 1029	5/303	0.00169808	0.0226141	0	0	5.79005	36.9304	RGS18;TUBB1;TXNIP;PPBP;MPEG1
Disease_Perturbations_from_GEO_up.64	systemic lupus erythematosus (SLE) DOID-9074 human GSE36700 sample 512	5/306	0.00177292	0.0232418	0	0	5.73329	36.3211	BNIP3L;C3AR1;TXNIP;NR1D2;S100A8
Disease_Perturbations_from_GEO_up.65	anemia DOID-2355 human GSE4619 sample 793	5/306	0.00177292	0.0228843	0	0	5.73329	36.3211	RGS18;NCF4;TXNIP;PPBP;AIF1
Disease_Perturbations_from_GEO_up.66	Huntington's disease DOID-12858 human GSE24250 sample 671	5/307	0.00179839	0.0228614	0	0	5.71461	36.1213	CD53;CLEC7A;NCF4;PLEK;C3AR1
Disease_Perturbations_from_GEO_up.67	anemia DOID-2355 human GSE4619 sample 791	5/310	0.00187644	0.0234975	0	0	5.65931	35.5313	PLEK;SLC40A1;TXNIP;PPBP;AIF1
Disease_Perturbations_from_GEO_up.68	Idiosyncratic drug effect C0277580 rat GSE2825 sample 304	5/311	0.001903	0.0234797	0	0	5.64111	35.3378	DBP;GSTT2;NR1D2;NR1D1;MPEG1
Disease_Perturbations_from_GEO_up.69	psoriasis DOID-8893 mouse GSE27628 sample 820	5/313	0.00195695	0.0237953	0	0	5.60507	34.9553	CTLA2A;CCL11;CLEC7A;PLEK;S100A8
Disease_Perturbations_from_GEO_up.7	Niemann-Pick Type C DOID-14504 mouse GSE39621 sample 495	8/243	4.185e-07	5.01602e-05	0	0	11.5515	169.652	APOBEC1;SERPINE2;CLEC7A;NCF4;TUBB1;PPBP;MPEG1;S100A8
Disease_Perturbations_from_GEO_up.70	cystic fibrosis DOID-1485 mouse GSE3100 sample 1055	5/319	0.00212552	0.0254759	0	0	5.49964	33.8434	RGS18;GALNT15;C3AR1;S100A8;SNCA
Disease_Perturbations_from_GEO_up.71	Type 2 diabetes mellitus C0011860 mouse GSE2899 sample 203	5/323	0.00224366	0.0265131	0	0	5.43154	33.1305	CTLA2A;CCL11;TSPAN4;TXNIP;TCAP
Disease_Perturbations_from_GEO_up.72	Severe acute respiratory syndrome (SARS) C1175175 human GSE1739 sample 165	4/195	0.00231246	0.0269465	0	0	7.19748	43.6847	NCF4;C3AR1;PPBP;S100A8
Disease_Perturbations_from_GEO_up.73	autism spectrum disorder DOID-0060041 human GSE25507 sample 1023	5/327	0.00236652	0.0271988	0	0	5.36509	32.4392	CD53;RGS18;TUBB1;PPBP;YPEL3
Disease_Perturbations_from_GEO_up.74	ulcerative colitis DOID-8577 human GSE11223 sample 590	5/329	0.00242976	0.0275482	0	0	5.33248	32.1013	CCL11;C3AR1;GSTT2;AIF1;GRHL2
Disease_Perturbations_from_GEO_up.75	Endometriosis C0014175 human GSE7305 sample 149	5/330	0.00246184	0.0275398	0	0	5.31632	31.9343	BNIP3L;SERPINE2;PENK;SLC40A1;PDCD4
Disease_Perturbations_from_GEO_up.76	pulmonary tuberculosis DOID-2957 mouse GSE48027 sample 832	6/486	0.00253909	0.0280302	0	0	4.33182	25.8867	APOBEC1;CD72;CLEC7A;CD180;C3AR1;SLC7A2
Disease_Perturbations_from_GEO_up.77	psoriasis DOID-8893 human GSE32407 sample 836	5/337	0.00269511	0.0293661	0	0	5.20589	30.7997	LPAR6;GSTT2;NR1D2;NR1D1;S100A8
Disease_Perturbations_from_GEO_up.78	Erectile dysfunction associated with type 2 diabetes mellitus C1997651 rat GSE2457 sample 186	5/351	0.00320926	0.0345202	0	0	4.99825	28.6985	PDCD4;TXNIP;TCAP;NR1D2;YPEL3
Disease_Perturbations_from_GEO_up.79	Lewy body dementia DOID-12217 human GSE49036 sample 1067	5/358	0.00349135	0.0370791	0	0	4.90052	27.7245	RGS18;P2RX7;PENK;GSTT2;S100A8
Disease_Perturbations_from_GEO_up.8	Niemann-Pick Type C disease DOID-14504 mouse GSE39621 sample 471	8/244	4.3174e-07	4.52787e-05	0	0	11.5042	168.599	APOBEC1;SERPINE2;CLEC7A;NCF4;TUBB1;PPBP;MPEG1;S100A8
Disease_Perturbations_from_GEO_up.80	Lewy body dementia DOID-12217 human GSE49036 sample 1068	5/366	0.00383517	0.0402214	0	0	4.7934	26.6683	P2RX7;TXNIP;PPBP;MPEG1;S100A8
Disease_Perturbations_from_GEO_up.81	psoriasis DOID-8893 mouse GSE27628 sample 821	4/227	0.00398811	0.0413089	0	0	6.18286	34.1568	CLEC7A;MS4A4C;AIF1;S100A8
Disease_Perturbations_from_GEO_up.82	Down syndrome DOID-14250 human GSE35561 sample 1062	5/371	0.00406204	0.0415616	0	0	4.7288	26.0371	CD53;NCF4;PLEK;SLC40A1;SLC7A2
Disease_Perturbations_from_GEO_up.83	LGLL - Large granular lymphocytic leukemia C1522378 human GSE10631 sample 47	5/375	0.00425035	0.0429644	0	0	4.67836	25.5474	CD53;PLEK;C3AR1;TXNIP;S100A8
Disease_Perturbations_from_GEO_up.84	Preeclampsia C0032914 human GSE4707 sample 352	5/375	0.00425035	0.0424529	0	0	4.67836	25.5474	BNIP3L;BIN2;STC2;TREML2;PDCD4
Disease_Perturbations_from_GEO_up.85	rheumatoid arthritis DOID-7148 human GSE10500 sample 779	4/232	0.00430836	0.042526	0	0	6.04961	32.9534	CD53;BNIP3L;TXNIP;S100A8
Disease_Perturbations_from_GEO_up.86	cellular phase chronic idiopathic myelofibrosis 8106 human GSE3410 sample 460	5/382	0.00459483	0.0448263	0	0	4.59263	24.7213	BNIP3L;NCF4;TXNIP;PPBP;AIF1
Disease_Perturbations_from_GEO_up.87	glomerulosclerosis DOID-0050851 mouse GSE20844 sample 492	4/238	0.0047151	0.0454709	0	0	5.8971	31.5907	RGS18;MS4A4C;MPEG1;SNCA
Disease_Perturbations_from_GEO_up.88	autism spectrum disorder DOID-0060041 human GSE25507 sample 1025	4/243	0.00507324	0.0483687	0	0	5.77576	30.5178	BIN2;TUBB1;PPBP;MPEG1
Disease_Perturbations_from_GEO_up.89	Ulcerative Colitis C0009324 human GSE6731 sample 249	4/246	0.00529667	0.0499315	0	0	5.70532	29.8997	APOBEC1;CCL11;CD180;S100A8
Disease_Perturbations_from_GEO_up.9	colitis DOID-0060180 mouse GSE34874 sample 800	9/345	5.28863e-07	4.93017e-05	0	0	9.15332	132.289	CD53;DBP;PLEK;C3AR1;TSPAN4;CD300LD;PPBP;MPEG1;S100A8

## Sheet: Cs 80 Down
	Term	Overlap	P.value	Adjusted.P.value	Old.P.value	Old.Adjusted.P.value	Odds.Ratio	Combined.Score	Genes
Aging_Perturbations_from_GEO_down.1	Mouse peripheral adipocyte 6 months vs 18 months GSE25905 aging:298	8/388	1.23754e-06	0.000353935	0	0	9.81836	133.553	ERRFI1;NFIL3;ADAMTS1;IRS2;SIK1;KLF4;PHLDA1;FOSL2
Aging_Perturbations_from_GEO_down.2	Mouse peripheral adipocyte 6 months vs 14 months GSE25905 aging:297	6/185	2.29721e-06	0.0003285	0	0	15.444	200.522	NFIL3;ADAMTS1;IFRD1;IRS2;PHLDA1;FOSL2
Aging_Perturbations_from_GEO_down.3	Mouse liver 6 months vs 26 months GSE20425 aging:372	6/256	1.47852e-05	0.00140952	0	0	11.1607	124.128	CDKN1A;NFIL3;IFRD1;ID1;SGK1;ARNTL
Aging_Perturbations_from_GEO_down.4	Human CD4+Tlyphocytes 61 years vs 72 years GSE62373 aging:184	6/363	0.000103621	0.00740893	0	0	7.87092	72.2138	CDKN1A;NFIL3;IRS2;SIK1;PHLDA1;FOSL2
Aging_Perturbations_from_GEO_down.5	Mouse liver 6 months vs 26 months GSE20425 aging:373	5/273	0.000257089	0.0147055	0	0	8.72144	72.0922	CDKN1A;ID1;SGK1;PHLDA1;ARNTL
Aging_Perturbations_from_GEO_down.6	Mouse liver 6 months vs 26 months GSE20426 aging:374	4/182	0.000566827	0.0270187	0	0	10.4657	78.2361	CDKN1A;ALAS1;IFRD1;PHLDA1
Aging_Perturbations_from_GEO_up.1	Human CD4+Tlymphocytes 25 years vs 64 years GSE62374 aging:131	8/306	2.05815e-07	5.8863e-05	0	0	12.4494	191.675	ERRFI1;CDKN1A;ID1;IRS2;SIK1;SGK1;JMJD6;FOSL2
Aging_Perturbations_from_GEO_up.2	Human CD4+Tlyphocytes 29 years vs 61 years GSE62373 aging:174	7/237	5.69052e-07	8.13744e-05	0	0	14.0647	202.24	ERRFI1;CDKN1A;ID1;IRS2;SIK1;PHLDA1;FOSL2
Aging_Perturbations_from_GEO_up.3	Human CD4+Tlymphocytes 25 years vs 64 years GSE62374 aging:132	6/281	2.50098e-05	0.00238427	0	0	10.1678	107.74	ERRFI1;CDKN1A;IRS2;SIK1;JMJD6;FOSL2
Aging_Perturbations_from_GEO_up.4	Mouse lung 3 months vs 9 months GSE27964 aging:337	5/281	0.0002937	0.0209996	0	0	8.47314	68.9116	CDKN1A;ID1;KLF4;SGK1;PHLDA1
Disease_Perturbations_from_GEO_down.1	idiopathic pulmonary fibrosis DOID-0050156 human GSE24206 sample 867	10/307	5.97866e-10	5.0161e-07	0	0	15.5111	329.419	ERRFI1;NFIL3;ADAMTS1;IFRD1;ID1;NEDD9;IRS2;SIK1;KLF4;FOSL2
Disease_Perturbations_from_GEO_down.10	Adenoma C0001430 human GSE8514 sample 294	7/371	1.10141e-05	0.000924083	0	0	8.98473	102.573	NFIL3;ADAMTS1;IRS2;SIK1;KLF4;SGK1;FOSL2
Disease_Perturbations_from_GEO_down.11	Diabetes and Obesity DOID-9970 mouse GSE54917 sample 807	6/282	2.55139e-05	0.00194602	0	0	10.1317	107.156	ZFP568;ADAMTS1;ID1;NEDD9;KLF4;FOSL2
Disease_Perturbations_from_GEO_down.12	acute myocarditis DOID-3951 mouse GSE35182 sample 801	2020-03-28	2.71961e-05	0.00190146	0	0	51.0204	536.349	CDKN1A;SCGB1C1;ARNTL
Disease_Perturbations_from_GEO_down.13	anemia DOID-2355 human GSE4619 sample 791	6/290	2.98495e-05	0.00192644	0	0	9.85222	102.654	NFIL3;IRS2;SIK1;KLF4;SGK1;FOSL2
Disease_Perturbations_from_GEO_down.14	type 2 diabetes mellitus DOID-9352 mouse GSE54917 sample 614	6/304	3.88527e-05	0.00232839	0	0	9.3985	95.4486	ZFP568;IRS1;ID1;NEDD9;KLF4;FOSL2
Disease_Perturbations_from_GEO_down.15	familial combined hyperlipidemia DOID-13809 human GSE11393 sample 773	6/321	5.25925e-05	0.00294167	0	0	8.90076	87.6986	NFIL3;IFRD1;IRS2;KLF4;SGK1;PHLDA1
Disease_Perturbations_from_GEO_down.16	Uterine leiomyoma C0042133 human GSE593 sample 16	6/330	6.13031e-05	0.00321458	0	0	8.65801	83.9799	NFIL3;ADAMTS1;ID1;SIK1;KLF4;SGK1
Disease_Perturbations_from_GEO_down.17	HIV - Human immunodeficiency virus infection C0019693 human GSE2171 sample 40	5/226	0.000106643	0.00526314	0	0	10.5352	96.3551	CDKN1A;NFIL3;KLF4;SGK1;FOSL2
Disease_Perturbations_from_GEO_down.18	breast cancer DOID-1612 human GSE9574 sample 448	5/256	0.00019089	0.00889759	0	0	9.3006	79.6486	NFIL3;ADAMTS1;SIK1;KLF4;SGK1
Disease_Perturbations_from_GEO_down.19	idiopathic pulmonary fibrosis DOID-0050156 human GSE24206 sample 872	5/267	0.000231997	0.0102445	0	0	8.91742	74.628	NFIL3;ADAMTS1;IFRD1;IRS2;KLF4
Disease_Perturbations_from_GEO_down.2	idiopathic pulmonary fibrosis DOID-0050156 human GSE24206 sample 871	10/323	9.77789e-10	4.10183e-07	0	0	14.7427	305.849	ERRFI1;NFIL3;ADAMTS1;IFRD1;ID1;IRS2;SIK1;KLF4;SGK1;FOSL2
Disease_Perturbations_from_GEO_down.20	Cardiomyopathy, Dilated C0007193 human GSE3585 sample 198	5/274	0.000261464	0.0109684	0	0	8.68961	71.6824	NFIL3;ADAMTS1;SIK1;SGK1;FOSL2
Disease_Perturbations_from_GEO_down.21	acute myeloid leukemia DOID-9119 human GSE9476 sample 783	6/455	0.000351411	0.0140397	0	0	6.27943	49.9438	IFRD1;NEDD9;IRS2;SIK1;SGK1;ARNTL
Disease_Perturbations_from_GEO_down.22	prostate cancer DOID-10283 human GSE3325 sample 990	5/304	0.000421238	0.0160645	0	0	7.83208	60.8734	ALAS1;ADAMTS1;ID1;IRS2;SGK1
Disease_Perturbations_from_GEO_down.23	COPD - Chronic obstructive pulmonary disease C0024117 human GSE475 sample 343	5/311	0.000467306	0.0170465	0	0	7.6558	58.7087	ADAMTS1;ID1;SIK1;KLF4;SGK1
Disease_Perturbations_from_GEO_down.24	RA (rheumatoid arthritis) C0003873 human GSE1919 sample 110	5/314	0.000488173	0.0170657	0	0	7.58265	57.8165	CDKN1A;NFIL3;ID1;KLF4;FOSL2
Disease_Perturbations_from_GEO_down.25	Obstructive sleep apnea C0520679 mouse GSE1873 sample 217	5/325	0.00057076	0.0191547	0	0	7.32601	54.7146	CDKN1A;NFIL3;IRS2;SIK1;PHLDA1
Disease_Perturbations_from_GEO_down.26	COPD - Chronic obstructive pulmonary disease C0024117 human GSE1650 sample 36	4/188	0.000640195	0.0206586	0	0	10.1317	74.506	CDKN1A;ADAMTS1;KLF4;SGK1
Disease_Perturbations_from_GEO_down.27	Uterine leiomyoma C0042133 human GSE2724 sample 225	5/338	0.00068146	0.0211757	0	0	7.04424	51.3615	NFIL3;ID1;IRS2;KLF4;SGK1
Disease_Perturbations_from_GEO_down.28	Diabetes DOID-9351 mouse GSE31150 sample 805	5/346	0.000757154	0.0226876	0	0	6.88137	49.4491	ERRFI1;CDKN1A;NFIL3;IFRD1;PHLDA1
Disease_Perturbations_from_GEO_down.29	ulcerative colitis DOID-8577 human GSE38713 sample 810	5/350	0.000797283	0.0230662	0	0	6.80272	48.5327	NFIL3;IFRD1;SIK1;SGK1;ARNTL
Disease_Perturbations_from_GEO_down.3	Alcoholic Hepatitis DOID-12351 human GSE28619 sample 477	10/325	1.0379e-09	2.90266e-07	0	0	14.652	303.093	ERRFI1;ALAS1;NFIL3;IRS1;ADAMTS1;IRS2;SIK1;KLF4;SGK1;PHLDA1
Disease_Perturbations_from_GEO_down.30	osteoarthritis DOID-8398 human GSE16464 sample 752	4/206	0.000900616	0.0251872	0	0	9.24642	64.8399	NFIL3;ADAMTS1;KLF4;SGK1
Disease_Perturbations_from_GEO_down.31	bronchopulmonary dysplasia UMLS CUI-C0006287 human GSE8586 sample 918	5/364	0.000950373	0.0257214	0	0	6.54108	45.5171	ERRFI1;ADAMTS1;ID1;SIK1;KLF4
Disease_Perturbations_from_GEO_down.32	cardiomyopathy DOID-0050700 human GSE9128 sample 780	4/215	0.00105547	0.027673	0	0	8.85936	60.72	CDKN1A;ID1;SIK1;JMJD6
Disease_Perturbations_from_GEO_down.33	breast cancer DOID-1612 human GSE26910 sample 602	5/376	0.0010982	0.027921	0	0	6.33232	43.1489	NFIL3;ADAMTS1;IFRD1;ID1;KLF4
Disease_Perturbations_from_GEO_down.34	LGLL - Large granular lymphocytic leukemia C1522378 human GSE10631 sample 47	4/225	0.00124851	0.0308089	0	0	8.46561	56.5994	CDKN1A;ID1;IRS2;SIK1
Disease_Perturbations_from_GEO_down.35	Psoriasis vulgaris C0263361 human GSE14905 sample 93	4/236	0.0014881	0.0356718	0	0	8.07103	52.5445	ERRFI1;NFIL3;ADAMTS1;SIK1
Disease_Perturbations_from_GEO_down.36	Duchenne muscular dystrophy DOID-11723 human GSE6011 sample 674	4/237	0.00151135	0.035223	0	0	8.03697	52.1981	MN1;ALAS1;IRS1;UBE2G1
Disease_Perturbations_from_GEO_down.37	Asthma, allergic C0155877 mouse GSE2276 sample 348	4/262	0.00217883	0.0494064	0	0	7.27008	44.5581	ERRFI1;ALAS1;ID1;KLF4
Disease_Perturbations_from_GEO_down.4	Cardiomyopathy C0878544 human GSE5406 sample 88	9/309	1.27247e-08	2.669e-06	0	0	13.8696	252.146	CDKN1A;NFIL3;IRS1;ADAMTS1;IFRD1;IRS2;SIK1;KLF4;SGK1
Disease_Perturbations_from_GEO_down.5	Idiopathic fibrosing alveolitis C0085786 human GSE21369 sample 321	8/277	9.60495e-08	1.61171e-05	0	0	13.7528	222.223	ERRFI1;NFIL3;ADAMTS1;IFRD1;IRS2;SIK1;KLF4;FOSL2
Disease_Perturbations_from_GEO_down.6	Rift Valley fever DOID-1328 mouse GSE18064 sample 876	8/360	7.05367e-07	9.86339e-05	0	0	10.582	149.889	ERRFI1;CDKN1A;IRS1;IFRD1;ID1;KLF4;SGK1;PHLDA1
Disease_Perturbations_from_GEO_down.7	cystic fibrosis DOID-1485 mouse GSE3100 sample 1056	7/255	9.29875e-07	0.000111452	0	0	13.0719	181.545	ERRFI1;ADAMTS1;SIAH2;IRS2;KLF4;PHLDA1;JMJD6
Disease_Perturbations_from_GEO_down.8	Aplastic anaemia C0002874 human GSE3807 sample 424	7/346	6.99546e-06	0.000733649	0	0	9.63391	114.357	CDKN1A;NFIL3;MAML1;IRS2;KLF4;SGK1;JMJD6
Disease_Perturbations_from_GEO_down.9	Rift Valley fever DOID-1328 mouse GSE18064 sample 875	7/363	9.56072e-06	0.000891271	0	0	9.18274	106.133	ERRFI1;CDKN1A;IFRD1;ID1;KLF4;SGK1;PHLDA1
Disease_Perturbations_from_GEO_up.1	colon cancer DOID-219 mouse GSE63032 sample 661	9/372	6.27411e-08	5.26398e-05	0	0	11.5207	191.063	ERRFI1;CDKN1A;NFIL3;IRS1;ADAMTS1;IRS2;SIK1;KLF4;FOSL2
Disease_Perturbations_from_GEO_up.10	Macular degeneration C0024437 human GSE1719 sample 46	5/263	0.000216338	0.0181507	0	0	9.05305	76.3957	CDKN1A;ALAS1;NFIL3;ID1;PHLDA1
Disease_Perturbations_from_GEO_up.11	multiple myeloma DOID-9538 human GSE47552 sample 561	5/282	0.000298541	0.0227706	0	0	8.44309	68.5292	CDKN1A;NFIL3;IFRD1;SGK1;PHLDA1
Disease_Perturbations_from_GEO_up.12	colon cancer DOID-219 mouse GSE63032 sample 662	5/283	0.000303443	0.0212157	0	0	8.41326	68.1501	CNKSR1;CDKN1A;NFIL3;SIK1;ARNTL
Disease_Perturbations_from_GEO_up.13	Down Syndrome C0013080 human GSE5390 sample 277	6/460	0.000372465	0.0240383	0	0	6.21118	49.0396	ADAMTS1;ID1;ATP1A3;SIK1;KLF4;SGK1
Disease_Perturbations_from_GEO_up.14	autism spectrum disorder DOID-0060041 human GSE28521 sample 1041	5/317	0.000509738	0.0305478	0	0	7.51089	56.9447	MN1;CDKN1A;NFIL3;IFRD1;PHLDA1
Disease_Perturbations_from_GEO_up.15	Ventilator-associated lung injury C0340257 mouse GSE2411 sample 355	5/328	0.000595007	0.0332807	0	0	7.259	53.9121	ERRFI1;CDKN1A;ALAS1;ADAMTS1;SGK1
Disease_Perturbations_from_GEO_up.16	Status Epilepticus C0038220 rat GSE4236 sample 391	5/336	0.000663459	0.0347901	0	0	7.08617	51.8569	ERRFI1;IFRD1;KLF4;SGK1;FOSL2
Disease_Perturbations_from_GEO_up.17	GERD - Gastro-esophageal reflux disease C0017168 human GSE2144 sample 27	5/346	0.000757154	0.0373678	0	0	6.88137	49.4491	ID1;NEDD9;SIK1;KLF4;PHLDA1
Disease_Perturbations_from_GEO_up.18	non-systemic juvenile idiopathic arthritis (sJIA) (subgroup-oligoarticular) DOID-848 human GSE21521 sample 577	5/348	0.000777024	0.036218	0	0	6.84182	48.9877	CDKN1A;IRS1;ID1;SIK1;KLF4
Disease_Perturbations_from_GEO_up.19	non-systemic juvenile idiopathic arthritis (sJIA) (subgroup-RF+ polyarthritis) DOID-848 human GSE21521 sample 579	5/359	0.000893381	0.0394498	0	0	6.63218	46.5612	CDKN1A;NFIL3;SCGB1C1;ID1;KLF4
Disease_Perturbations_from_GEO_up.2	Urothelial carcinoma in situ C0334267 human GSE3167 sample 229	8/380	1.05879e-06	0.000444162	0	0	10.0251	137.929	CDKN1A;ALAS1;NFIL3;ADAMTS1;SIK1;KLF4;SGK1;PHLDA1
Disease_Perturbations_from_GEO_up.20	adrenoleukodystrophy DOID-10588 human GSE34308 sample 709	5/365	0.000962089	0.0403597	0	0	6.52316	45.3125	MN1;ADAMTS1;ID1;IRS2;SGK1
Disease_Perturbations_from_GEO_up.21	Escherichia coli infection of the central nervous system C1320188 mouse GSE3253 sample 341	5/375	0.00108527	0.0433591	0	0	6.34921	43.3392	ERRFI1;CDKN1A;ADAMTS1;ATP1A3;SGK1
Disease_Perturbations_from_GEO_up.22	Diamond-Blackfan anaemia DOID-1339 human GSE14335 sample 472	5/382	0.00117823	0.0449334	0	0	6.23286	42.0328	ID1;SIK1;PHLDA1;GDF5;FOSL2
Disease_Perturbations_from_GEO_up.23	Meningococcal infection C0025303 human GSE4646 sample 347	5/387	0.00124816	0.0455309	0	0	6.15233	41.135	CDKN1A;ADAMTS1;ID1;NEDD9;SGK1
Disease_Perturbations_from_GEO_up.24	osteoarthritis DOID-8398 human GSE16464 sample 751	4/229	0.00133224	0.0465728	0	0	8.31774	55.0709	ERRFI1;ADAMTS1;ID1;KLF4
Disease_Perturbations_from_GEO_up.25	Type 1 diabetes mellitus C0011854 mouse GSE1623 sample 53	4/229	0.00133224	0.0447099	0	0	8.31774	55.0709	ERRFI1;CDKN1A;NFIL3;IL18BP
Disease_Perturbations_from_GEO_up.26	rheumatoid arthritis DOID-7148 human GSE10500 sample 779	4/232	0.00139756	0.0450981	0	0	8.21018	53.9658	CDKN1A;IFRD1;SGK1;PHLDA1
Disease_Perturbations_from_GEO_up.27	glomerulosclerosis DOID-0050851 mouse GSE20844 sample 492	4/238	0.00153487	0.0476946	0	0	8.0032	51.8552	ERRFI1;CDKN1A;IRS2;IL18BP
Disease_Perturbations_from_GEO_up.3	Hutchinson-Gilford progeria syndrome UMLS CUI-C0033300 mouse GSE32609 sample 984	6/265	1.79758e-05	0.00502722	0	0	10.7817	117.806	ERRFI1;CDKN1A;NFIL3;IRS2;SIK1;SGK1
Disease_Perturbations_from_GEO_up.4	Huntington's disease DOID-12858 human GSE8762 sample 930	7/429	2.80547e-05	0.00588446	0	0	7.77001	81.4402	CDKN1A;NFIL3;IFRD1;IRS2;KLF4;SGK1;FOSL2
Disease_Perturbations_from_GEO_up.5	morbid obesity DOID-11981 human GSE48964 sample 583	6/294	3.22294e-05	0.00540809	0	0	9.71817	100.511	ERRFI1;ID1;NEDD9;SIK1;KLF4;SGK1
Disease_Perturbations_from_GEO_up.6	Infection by Yersinia enterocolitica C0238528 mouse GSE2973 sample 127	6/316	4.82008e-05	0.00674008	0	0	9.04159	89.8746	ERRFI1;CDKN1A;NFIL3;IFRD1;SGK1;PHLDA1
Disease_Perturbations_from_GEO_up.7	non-systemic juvenile idiopathic arthritis (sJIA) (subgroup-psoriatic) DOID-848 human GSE21521 sample 580	6/338	6.99825e-05	0.0083879	0	0	8.45309	80.8729	CDKN1A;NFIL3;IRS1;SCGB1C1;SIK1;KLF4
Disease_Perturbations_from_GEO_up.8	Cancer of Colon C0007102 human GSE4107 sample 245	5/238	0.0001359	0.0142526	0	0	10.004	89.0715	ERRFI1;ADAMTS1;ID1;KLF4;SGK1
Disease_Perturbations_from_GEO_up.9	Acute pancreatitis C0001339 mouse GSE3644 sample 376	6/412	0.000206334	0.0192349	0	0	6.93481	58.8489	ERRFI1;CDKN1A;NFIL3;IFRD1;KLF4;PHLDA1

## Sheet: Cs 120 Up
	Term	Overlap	P.value	Adjusted.P.value	Old.P.value	Old.Adjusted.P.value	Odds.Ratio	Combined.Score	Genes
Aging_Perturbations_from_GEO_down.1	Mouse liver 10 months vs 22 months GSE3150 aging:326	10/375	7.95641e-07	0.000227553	0	0	7.51174	105.496	POR;ADH1;DBP;GPAM;MID1IP1;EPHX1;AOX1;CTSE;GCLM;INMT
Aging_Perturbations_from_GEO_down.10	Mouse liver 6 months vs 26 months GSE20426 aging:374	5/182	0.000473103	0.0135307	0	0	7.73874	59.2493	DBP;USP2;CRY2;SLC7A2;CIART
Aging_Perturbations_from_GEO_down.11	Mouse bone marrow adipocyte 14 months vs 18 months GSE25905 aging:296	6/329	0.00110449	0.0287168	0	0	5.13721	34.976	POR;GPAM;PIK3IP1;BHLHE41;TXNIP;CIART
Aging_Perturbations_from_GEO_down.12	Mouse heart 5 months vs 30 months GDS2972 aging:113	5/223	0.00118015	0.028127	0	0	6.31592	42.5826	GPAM;TSPAN4;TXNIP;INMT;YPEL3
Aging_Perturbations_from_GEO_down.13	Mouse liver 6 months vs 26 months GSE20425 aging:367	5/224	0.00120381	0.0264838	0	0	6.28773	42.2678	PER2;DBP;USP2;INMT;SLC7A2
Aging_Perturbations_from_GEO_down.14	Human skeletal muscle 19 years vs 65 years GDS4858 aging:11	6/375	0.00214442	0.0438074	0	0	4.50704	27.6953	WEE1;BHLHE41;ANGPTL2;GSTT2;GCLM;CIART
Aging_Perturbations_from_GEO_down.15	Mouse Lung 18 months vs 26 months GDS2929 aging:503	5/257	0.00220003	0.0419473	0	0	5.48035	33.5358	ADH1;DBP;CLEC7A;EPHX1;INMT
Aging_Perturbations_from_GEO_down.2	Mouse peripheral adipocyte 14 months vs 18 months GSE25905 aging:299	11/516	1.91658e-06	0.000274071	0	0	6.00502	79.0559	CD53;GDF10;GALNT15;ABCA6;C3AR1;CD38;CYBB;FMO2;INMT;CYGB;SLC7A2
Aging_Perturbations_from_GEO_down.3	Mouse liver 6 months vs 26 months GSE20425 aging:366	8/296	9.92893e-06	0.000946558	0	0	7.61325	87.705	PER2;POR;WEE1;DBP;USP2;GSTT2;NR1D2;SLC7A2
Aging_Perturbations_from_GEO_down.4	Mouse cochlea 4 weeks vs 15 weeks GSE35234 aging:157	7/313	0.000121321	0.00867446	0	0	6.29978	56.8055	PER2;DBP;CCL11;TXNIP;TCAP;INMT;CIART
Aging_Perturbations_from_GEO_down.5	Mouse small intestine 4 months vs 21 months GSE39974 aging:207	8/442	0.00016807	0.0096136	0	0	5.09846	44.3114	CD53;PER2;DBP;CCL11;PER3;USP2;CYBB;LAMC1
Aging_Perturbations_from_GEO_down.6	Mouse liver 6 months vs 22 months GDS2019 aging:83	5/167	0.00031902	0.0152066	0	0	8.43384	67.8945	ADH1;USP2;GSTT2;INMT;SLC7A2
Aging_Perturbations_from_GEO_down.7	Rat extraocularmuscles 6 months vs 30 months GDS1279 aging:72	6/260	0.000321827	0.0131489	0	0	6.50054	52.2741	DBP;BHLHE41;TXNIP;TCAP;GPT;NR1D2
Aging_Perturbations_from_GEO_down.8	Rat liver 18 months vs 24 months GSE11097 aging:201	6/272	0.00040912	0.0146261	0	0	6.21375	48.4766	MID1IP1;EPHX1;NR1D2;CAR8;GCLM;INMT
Aging_Perturbations_from_GEO_down.9	Mouse whole kidney 14 weeks vs 96 weeks GSE74463 aging:466	5/179	0.000438551	0.0139362	0	0	7.86844	60.8391	DBP;PER3;USP2;INMT;CIART
Aging_Perturbations_from_GEO_up.1	Mouse cardiacventricle 4 months vs 25 months GSE12480 aging:149	12/469	8.7828e-08	2.51188e-05	0	0	7.20742	117.105	ADH1;DBP;CCL11;EPHX1;C3AR1;TSPAN4;FMO2;CTSE;INMT;CYGB;RGMA;CIART
Aging_Perturbations_from_GEO_up.2	Mouse peripheral adipocyte 6 months vs 14 months GSE25905 aging:297	9/415	1.56182e-05	0.00223341	0	0	6.10894	67.6081	CD53;GDF10;GALNT15;ABCA6;C3AR1;CYBB;FMO2;CYGB;SLC7A2
Aging_Perturbations_from_GEO_up.3	Mouse liver 4 months vs 10 months GSE3150 aging:324	7/361	0.000290559	0.0276999	0	0	5.46214	44.482	POR;DBP;GPAM;EPHX1;AOX1;GPT;INMT
Aging_Perturbations_from_GEO_up.4	Mouse bone marrow adipocyte 6 months vs 14 months GSE25905 aging:294	7/385	0.000427887	0.0305939	0	0	5.12164	39.7268	P2RX7;GPAM;PIK3IP1;EPHX1;BHLHE41;CD38;TXNIP
Aging_Perturbations_from_GEO_up.5	Mouse heart 25 weeks vs 100 weeks GSE41018 aging:401	6/312	0.000840016	0.0480489	0	0	5.41712	38.3645	PER2;DBP;MID1IP1;EPHX1;TCAP;CYGB
Aging_Perturbations_from_GEO_up.6	Mouse substantia nigra 10 months vs 18 months GSE45043 aging:242	6/316	0.000897292	0.0427709	0	0	5.34855	37.5261	SPINT1;CLEC7A;C3AR1;CD38;CYBB;FMO2
Aging_Perturbations_from_GEO_up.7	Mouse hippocampus 3 months vs 18 months GSE29075 aging:274	6/316	0.000897292	0.0366608	0	0	5.34855	37.5261	PER2;DBP;EPHX1;TXNIP;NR1D2;CIART
Aging_Perturbations_from_GEO_up.8	Mouse lung 3 months vs 9 months GSE27964 aging:339	6/328	0.00108736	0.0388731	0	0	5.15287	35.1632	DBP;CCL11;CLEC7A;EPHX1;TCAP;NR1D2
Aging_Perturbations_from_GEO_up.9	Rat entorhinal cortex 5 months vs 24 months GSE14505 aging:345	6/330	0.00112183	0.0356494	0	0	5.12164	34.7902	CD53;SPINT1;CLEC7A;EPHX1;TSPAN4;FMO2
Disease_Perturbations_from_GEO_down.1	Pulmonary Fibrosis C0034069 mouse GSE2640 sample 406	11/294	6.727e-09	5.64395e-06	0	0	10.5394	198.322	POR;ADH1;DBP;KLHL5;MID1IP1;AOX1;TXNIP;TCAP;NR1D2;FMO2;INMT
Disease_Perturbations_from_GEO_down.10	Asthma, allergic C0155877 mouse GSE2276 sample 348	7/262	3.97668e-05	0.00333644	0	0	7.52607	76.2578	DBP;EPHX1;ANGPTL2;TXNIP;NR1D2;INMT;YPEL3
Disease_Perturbations_from_GEO_down.11	cerebral palsy DOID-1969 human GSE31243 sample 878	7/288	7.22301e-05	0.00550919	0	0	6.84664	65.2871	USP2;BHLHE41;TXNIP;TCAP;NR1D2;FMO2;RHOBTB1
Disease_Perturbations_from_GEO_down.12	Atherosclerosis C0004153 mouse GSE363 sample 193	7/301	9.51721e-05	0.00665412	0	0	6.55093	60.6605	POR;ADH1;DBP;USP2;AOX1;GCLM;INMT
Disease_Perturbations_from_GEO_down.13	dilated cardiomyopathy DOID-12930 human GSE42955 sample 678	7/303	9.91774e-05	0.00640076	0	0	6.50769	59.9918	PER3;MID1IP1;RAB29;CYBB;NR1D2;CYGB;CIART
Disease_Perturbations_from_GEO_down.14	cerebral palsy DOID-1969 human GSE31243 sample 503	7/309	0.000112026	0.00671355	0	0	6.38133	58.0496	USP2;BHLHE41;TXNIP;TCAP;NR1D2;FMO2;RHOBTB1
Disease_Perturbations_from_GEO_down.15	Burn C0006434 rat GSE802 sample 97	7/317	0.000131235	0.0073404	0	0	6.22029	55.6002	ADH1;DBP;GPAM;EPHX1;GSTT2;GPT;GCLM
Disease_Perturbations_from_GEO_down.16	osteoarthritis DOID-8398 rat GSE8077 sample 943	6/226	0.000151223	0.00792974	0	0	7.4785	65.7865	PER2;POR;DBP;EPHX1;TCAP;NR1D2
Disease_Perturbations_from_GEO_down.17	Obstructive sleep apnea C0520679 mouse GSE1873 sample 217	7/325	0.00015304	0.00755299	0	0	6.06717	53.299	POR;HLF;USP2;TSPAN4;CRIM1;TXNIP;FMO2
Disease_Perturbations_from_GEO_down.18	Duchenne muscular dystrophy DOID-11723 human GSE6011 sample 674	6/237	0.000195679	0.00912081	0	0	7.1314	60.8952	PER3;MID1IP1;BHLHE41;TXNIP;NR1D2;RHOBTB1
Disease_Perturbations_from_GEO_down.19	Emery-Dreifuss muscular dystrophy DOID-11726 mouse GSE6399 sample 675	7/347	0.000228549	0.0100922	0	0	5.68251	47.6408	ADH1;DBP;GPAM;USP2;TXNIP;TCAP;NR1D2
Disease_Perturbations_from_GEO_down.2	Asthma, allergic C0155877 mouse GSE3184 sample 436	11/304	9.51251e-09	3.9905e-06	0	0	10.1927	188.267	POR;ADH1;DBP;MID1IP1;EPHX1;AOX1;TXNIP;NR1D2;FMO2;INMT;YPEL3
Disease_Perturbations_from_GEO_down.20	acute myocardial infarction DOID-9408 mouse GSE775 sample 1002	6/248	0.000249881	0.0104825	0	0	6.81508	56.5279	DBP;GPAM;MID1IP1;EPHX1;ANGPTL2;NR1D2
Disease_Perturbations_from_GEO_down.21	glomerulosclerosis DOID-0050851 mouse GSE20844 sample 492	7/362	0.00029546	0.0118043	0	0	5.44705	44.268	ADH1;EXOSC5;DBP;HLF;USP2;GSTT2;INMT
Disease_Perturbations_from_GEO_down.22	lung cancer DOID-1324 mouse GSE14277 sample 615	7/365	0.000310564	0.0118438	0	0	5.40228	43.6348	ADH1;DBP;KLHL5;MID1IP1;EPHX1;FMO2;INMT
Disease_Perturbations_from_GEO_down.23	dermatomyositis DOID-10223 human GSE48280 sample 705	5/171	0.000355699	0.0129753	0	0	8.23655	65.41	KLHL38;CD38;FMO2;SLC7A2;RHOBTB1
Disease_Perturbations_from_GEO_down.24	Wilson disease DOID-893 mouse GSE5348 sample 966	6/284	0.000513939	0.0179664	0	0	5.9512	45.0709	POR;DBP;GPAM;USP2;TXNIP;INMT
Disease_Perturbations_from_GEO_down.25	chronic lymphocytic leukemia DOID-1040 human GSE6691 sample 786	6/285	0.000523537	0.0175699	0	0	5.93032	44.803	BHLHE41;CD38;CYBB;TXNIP;LAMC1;NR3C2
Disease_Perturbations_from_GEO_down.26	idiopathic urticaria DOID-1555 human GSE57178 sample 815	5/192	0.000603248	0.0194664	0	0	7.33568	54.3807	GPAM;PIK3IP1;ABCA6;AOX1;LAMC1
Disease_Perturbations_from_GEO_down.27	Huntington's disease DOID-12858 mouse GSE19780 sample 527	6/294	0.00061635	0.0191525	0	0	5.74878	42.4932	PER2;WEE1;PIK3IP1;GALNT15;RGMA;CIART
Disease_Perturbations_from_GEO_down.28	SCID - Severe combined immunodeficiency C0085110 mouse GSE3414 sample 201	6/299	0.000673168	0.020171	0	0	5.65264	41.2842	POR;DBP;KLHL5;MID1IP1;CTSE;YPEL3
Disease_Perturbations_from_GEO_down.29	idiopathic pulmonary fibrosis DOID-0050156 human GSE24206 sample 873	5/199	0.00070918	0.0205173	0	0	7.07764	51.3228	GALNT15;C3AR1;AOX1;GSTT2;INMT
Disease_Perturbations_from_GEO_down.3	Acute Lung Injury C0242488 mouse GSE1871 sample 152	9/228	1.11974e-07	3.13154e-05	0	0	11.1193	177.965	POR;ADH1;DBP;MID1IP1;EPHX1;AOX1;TCAP;FMO2;INMT
Disease_Perturbations_from_GEO_down.30	invasive ductal carcinoma DOID-3008 human GSE21422 sample 606	6/304	0.00073397	0.0205267	0	0	5.55967	40.1244	GPAM;EPHX1;CRIM1;TXNIP;FMO2;LAMC1
Disease_Perturbations_from_GEO_down.31	cerebral palsy DOID-1969 human GSE31243 sample 877	6/309	0.000798947	0.0216231	0	0	5.46971	39.0112	USP2;TXNIP;TCAP;NR1D2;FMO2;RHOBTB1
Disease_Perturbations_from_GEO_down.32	Cardiac Hypertrophy C1383860 mouse GSE1621 sample 51	6/313	0.000854062	0.0223924	0	0	5.39981	38.1524	GPAM;MID1IP1;USP2;TXNIP;NR1D2;INMT
Disease_Perturbations_from_GEO_down.33	West Nile fever DOID-2366 human GSE30719 sample 874	3/196	0.00182125	0.0463038	0	0	12.4275	78.3956	PIK3IP1;TBC1D14;SLC7A2
Disease_Perturbations_from_GEO_down.4	breast cancer DOID-1612 human GSE3744 sample 978	11/443	4.30963e-07	9.03945e-05	0	0	6.99456	102.521	HLF;ABCA6;STC2;CRIM1;AOX1;TXNIP;GSTT2;FMO2;INMT;NR3C2;RGMA
Disease_Perturbations_from_GEO_down.5	psoriasis DOID-8893 mouse GSE27628 sample 824	8/307	1.29344e-05	0.0021704	0	0	7.34046	82.6214	ADH1;WEE1;DBP;HLF;PIK3IP1;EPHX1;FMO2;INMT
Disease_Perturbations_from_GEO_down.6	colon cancer DOID-219 mouse GSE63032 sample 661	7/228	1.63323e-05	0.0022838	0	0	8.64838	95.3256	DBP;HLF;PER3;BHLHE41;TCAP;INMT;CIART
Disease_Perturbations_from_GEO_down.7	Pompe disease, infantile-onset form UMLS CUI-C0342751 human GSE38680 sample 870	7/242	2.39624e-05	0.00287207	0	0	8.14806	86.6874	PER2;RPS6KA5;GPAM;CD38;RHOBTB1;NR3C2;CIART
Disease_Perturbations_from_GEO_down.8	peripartum cardiomyopathy DOID-9997 human GSE42955 sample 817	8/342	2.80702e-05	0.00294386	0	0	6.58924	69.0605	CCL11;PER3;MID1IP1;RAB29;CRIM1;CYBB;NR1D2;CIART
Disease_Perturbations_from_GEO_down.9	Breast Cancer C0006142 human GSE3744 sample 24	9/449	2.90266e-05	0.00270593	0	0	5.64635	58.9891	HLF;ABCA6;STC2;CRIM1;AOX1;ANGPTL2;FMO2;INMT;NR3C2
Disease_Perturbations_from_GEO_up.1	SCID - Severe combined immunodeficiency C0085110 mouse GSE3414 sample 201	9/301	1.15574e-06	0.000969666	0	0	8.42263	115.144	PER2;ADH1;HLF;EPHX1;TSPAN4;CRIM1;TXNIP;FMO2;INMT
Disease_Perturbations_from_GEO_up.10	cystic fibrosis DOID-1485 mouse GSE33319 sample 1048	6/276	0.000442001	0.0370838	0	0	6.1237	47.3007	PER2;POR;TMEM203;USP2;CRY2;CIART
Disease_Perturbations_from_GEO_up.12	Carcinoma, Hepatocellular C0019204 mouse GSE2127 sample 300	6/302	0.000709159	0.049582	0	0	5.59649	40.5826	POR;ADH1;DBP;GPAM;EPHX1;GPT
Disease_Perturbations_from_GEO_up.2	Idiosyncratic drug effect C0277580 rat GSE2825 sample 304	9/311	1.51396e-06	0.000635108	0	0	8.1518	109.241	POR;DBP;CTDP1;MID1IP1;USP2;GSTT2;TBC1D14;NR1D2;INMT
Disease_Perturbations_from_GEO_up.3	acute myocarditis DOID-3951 mouse GSE35182 sample 801	11/572	5.14574e-06	0.00143909	0	0	5.41712	65.9661	CD53;DBP;PER3;CLEC7A;BHLHE41;C3AR1;TSPAN4;CYBB;TCAP;CTSE;CIART
Disease_Perturbations_from_GEO_up.4	colitis DOID-0060180 mouse GSE34874 sample 800	8/345	2.98704e-05	0.00626532	0	0	6.53195	68.054	CD53;DBP;PER3;C3AR1;TSPAN4;CYBB;INMT;CIART
Disease_Perturbations_from_GEO_up.5	Lung transplant rejection C0729958 mouse GSE3418 sample 83	7/293	8.0447e-05	0.013499	0	0	6.7298	63.4479	CD53;DBP;CLEC7A;C3AR1;TSPAN4;CD38;CYBB
Disease_Perturbations_from_GEO_up.6	Niemann-Pick disease Type C DOID-14504 mouse GSE39621 sample 469	7/310	0.000114293	0.015982	0	0	6.36075	57.7348	GDF10;DBP;GPAM;PIK3IP1;CLEC7A;USP2;TSPAN4
Disease_Perturbations_from_GEO_up.7	polycystic ovary syndrome DOID-11612 human GSE48301 sample 560	7/325	0.00015304	0.018343	0	0	6.06717	53.299	PER2;HLF;PER3;BHLHE41;TXNIP;NR1D2;CIART
Disease_Perturbations_from_GEO_up.8	Type 2 diabetes mellitus C0011860 rat GSE2470 sample 238	7/332	0.000174452	0.0182956	0	0	5.93925	51.3974	CD53;PER2;USP2;EPHX1;BHLHE41;TXNIP;INMT
Disease_Perturbations_from_GEO_up.9	neurofibromatosis DOID-8712 mouse GSE29343 sample 670	8/458	0.00021403	0.0199524	0	0	4.92035	41.574	CD53;GDF10;POR;ADH1;CCL11;ABCA6;GSTT2;CYGB

## Sheet: Cs 120 Down
	Term	Overlap	P.value	Adjusted.P.value	Old.P.value	Old.Adjusted.P.value	Odds.Ratio	Combined.Score	Genes
Aging_Perturbations_from_GEO_down.1	Mouse liver 6 months vs 26 months GSE20426 aging:374	7/182	5.92841e-06	0.00169553	0	0	10.1215	121.819	RCAN1;CDKN1A;ALAS1;IFRD1;DDIT4;BCL3;LARP4
Aging_Perturbations_from_GEO_down.2	Mouse liver 6 months vs 26 months GSE20425 aging:370	8/271	8.71297e-06	0.00124595	0	0	7.7685	90.5084	CDKN1A;PPP1R3C;NFIL3;NDUFAF4;IFRD1;DDIT4;CLOCK;ARNTL
Aging_Perturbations_from_GEO_down.3	Mouse peripheral adipocyte 6 months vs 18 months GSE25905 aging:298	9/388	1.60573e-05	0.0015308	0	0	6.10418	67.3861	ERRFI1;RCAN1;NR4A3;NFIL3;CLCF1;RHOJ;BCL3;REL;IGF2BP2
Aging_Perturbations_from_GEO_down.4	Mouse liver 6 months vs 26 months GSE20425 aging:372	7/256	5.34403e-05	0.00382098	0	0	7.19572	70.7839	RCAN1;CDKN1A;PPP1R3C;NFIL3;IFRD1;DDIT4;ARNTL
Aging_Perturbations_from_GEO_down.5	Mouse gastrocnemius 5 months vs 30 months GSE11291 aging:203	7/352	0.000380273	0.0217516	0	0	5.23325	41.2099	RCAN1;TFRC;DDIT4;CACYBP;SLC38A2;ABRA;TUBA8
Aging_Perturbations_from_GEO_down.6	Mouse heart 5 months vs 30 months GSE11291 aging:202	6/251	0.000386213	0.0184095	0	0	6.29063	49.4388	ALAS1;TFRC;SH3KBP1;TUBB4B;TUBA4A;TUBA8
Aging_Perturbations_from_GEO_down.7	Human CD4+Tlymphocytes 25 years vs 64 years GSE62374 aging:130	7/359	0.000427865	0.0174814	0	0	5.13121	39.8013	ADAM19;CDKN1A;TFRC;DDIT4;BCL3;REL;TUBA4A
Aging_Perturbations_from_GEO_down.8	Mouse peripheral adipocyte 6 months vs 14 months GSE25905 aging:297	5/185	0.000696816	0.0249112	0	0	7.11238	51.6998	RCAN1;NFIL3;IFRD1;REL;IGF2BP2
Aging_Perturbations_from_GEO_down.9	Mouse cardiacventricle 4 months vs 25 months GSE12480 aging:149	4/131	0.00156659	0.0497828	0	0	8.03536	51.8992	ADAM19;ERRFI1;NFIL3;DDIT4
Disease_Perturbations_from_GEO_down.1	acute myocarditis DOID-3951 mouse GSE35182 sample 801	4/282	3.67782e-06	0.00308569	0	0	37.594	470.421	CDKN1A;DDIT4;NPAS2;ARNTL
Disease_Perturbations_from_GEO_down.2	cardiomyopathy DOID-0050700 human GSE9128 sample 780	7/215	1.75425e-05	0.00735906	0	0	8.56793	93.8264	SPON2;CDKN1A;NECAP1;DDIT4;KBTBD2;CDK5RAP1;TUBA4A
Disease_Perturbations_from_GEO_down.3	idiopathic pulmonary fibrosis DOID-0050156 human GSE24206 sample 867	8/307	2.14531e-05	0.00599971	0	0	6.85753	73.7161	ERRFI1;NR4A3;NFIL3;IFRD1;DDIT4;NEDD9;FAM150B;SLC38A2
Disease_Perturbations_from_GEO_down.4	Duchenne muscular dystrophy (DMD) C0013264 mouse GSE1008 sample 298	7/267	6.96375e-05	0.0146065	0	0	6.89927	66.0413	RCAN1;ALAS1;TFRC;PPP1R3C;IFRD1;QRSL1;SLC38A2
Disease_Perturbations_from_GEO_down.5	cardiomyopathy DOID-0050700 human GSE9128 sample 781	7/310	0.000175901	0.0295161	0	0	5.94228	51.3745	SPON2;CDKN1A;NECAP1;TFRC;DDIT4;KBTBD2;CDK5RAP1
Disease_Perturbations_from_GEO_down.6	idiopathic pulmonary fibrosis DOID-0050156 human GSE24206 sample 871	7/323	0.000226114	0.0316183	0	0	5.70311	47.8746	ERRFI1;NR4A3;NFIL3;IFRD1;DDIT4;FAM150B;SLC38A2
Disease_Perturbations_from_GEO_down.7	Erectile dysfunction associated with type 2 diabetes mellitus C1997651 rat GSE2457 sample 186	6/249	0.000370138	0.0443636	0	0	6.34115	50.1055	SPON2;KCNE1;NR4A3;TFRC;PPP1R3C;TUBA4A
Disease_Perturbations_from_GEO_up.1	Infection by Yersinia enterocolitica C0238528 mouse GSE2973 sample 127	9/316	3.08226e-06	0.00258601	0	0	7.495	95.1105	ERRFI1;RCAN1;CDKN1A;NFIL3;IFRD1;DDIT4;KBTBD2;REL;SLC38A2
Disease_Perturbations_from_GEO_up.10	Uterine leiomyoma C0042133 human GSE2725 sample 399	6/258	0.000446825	0.0374886	0	0	6.11995	47.2053	SPON2;CDKN1A;TFRC;PPP1R3C;SLC38A2;TUBA4A
Disease_Perturbations_from_GEO_up.11	cystic fibrosis DOID-1485 mouse GSE33319 sample 1048	6/276	0.000637097	0.0485931	0	0	5.72082	42.0972	CDKN1A;TFRC;NDUFAF4;DDIT4;SLC41A3;INCA1
Disease_Perturbations_from_GEO_up.2	pancreatitis DOID-4989 mouse GSE3644 sample 513	8/362	6.88288e-05	0.0288737	0	0	5.81564	55.7365	ERRFI1;RCAN1;CDKN1A;NFIL3;IFRD1;DDIT4;SLC38A2;TUBA4A
Disease_Perturbations_from_GEO_up.3	colon cancer DOID-219 mouse GSE63032 sample 661	8/372	8.32145e-05	0.0232723	0	0	5.65931	53.1641	ERRFI1;CDKN1A;CLMP;NR4A3;NFIL3;ADAMTSL2;RHOJ;BCL3
Disease_Perturbations_from_GEO_up.4	Urothelial carcinoma in situ C0334267 human GSE3167 sample 229	8/380	9.6448e-05	0.02023	0	0	5.54017	51.2272	SPRR3;RCAN1;CDKN1A;ALAS1;NR4A3;TFRC;NFIL3;DDIT4
Disease_Perturbations_from_GEO_up.5	colon cancer DOID-219 mouse GSE63032 sample 662	7/283	0.000100176	0.0168095	0	0	6.50921	59.9406	CDKN1A;NR4A3;NFIL3;DDIT4;TUBB4B;ABRA;ARNTL
Disease_Perturbations_from_GEO_up.6	hepatitis C DOID-1883 human GSE20948 sample 598	7/298	0.000137964	0.019292	0	0	6.18156	54.9449	ERRFI1;TFRC;NFIL3;IFRD1;DDIT4;LAMB1;SLC38A2
Disease_Perturbations_from_GEO_up.7	Acute pancreatitis C0001339 mouse GSE3644 sample 376	8/412	0.000168115	0.0201498	0	0	5.10986	44.4091	ERRFI1;RCAN1;CDKN1A;NFIL3;IFRD1;DDIT4;SLC38A2;TUBA4A
Disease_Perturbations_from_GEO_up.8	Huntington's disease DOID-12858 human GSE8762 sample 930	8/429	0.000221259	0.0232045	0	0	4.90737	41.3013	SPON2;CDKN1A;NECAP1;NFIL3;IFRD1;DDIT4;BCL3;REL
Disease_Perturbations_from_GEO_up.9	Emery-Dreifuss muscular dystrophy DOID-11726 mouse GSE6399 sample 675	6/253	0.000402829	0.0375527	0	0	6.2409	48.7851	GTF2A2;TFRC;PPP1R3C;DDIT4;TUBA4A;TUBA8

## Sheet: Cs 160 Up
	Term	Overlap	P.value	Adjusted.P.value	Old.P.value	Old.Adjusted.P.value	Odds.Ratio	Combined.Score	Genes
Aging_Perturbations_from_GEO_down.1	Mouse heart 5 months vs 30 months GDS2972 aging:113	20/223	8.08119e-13	2.31122e-10	0	0	8.0436	223.966	CPT1A;PEX11A;HSD17B11;INMT;RAB11B;LIPE;FAM134B;GPAM;CPT2;TEF;UCP3;CAT;PDK4;TSPAN4;ANKRD1;TXNIP;TIMP3;PIM3;YPEL3;RPL19
Aging_Perturbations_from_GEO_down.10	Human meniscus 40 years vs 55 years GSE45233 aging:209	13/320	6.63697e-05	0.00189817	0	0	3.6435	35.0514	RPS9;ACTN1;SERPINE1;PAPSS2;GOLGA3;CYB5R3;MAFB;NPC1;CRISPLD2;BHLHE40;TIMP3;ANGPTL2;IER3
Aging_Perturbations_from_GEO_down.11	Mouse neocortex 5 months vs 30 months GSE11291 aging:204	13/323	7.29377e-05	0.00189638	0	0	3.60966	34.3852	EIF5A;RAB3A;CITED2;CAMK2A;GPCPD1;FAM134B;CACNB3;GPAM;UCP3;PDK4;TXNIP;TCAP;YPEL3
Aging_Perturbations_from_GEO_down.12	Mouse bone marrow adipocyte 14 months vs 18 months GSE25905 aging:296	13/329	8.77836e-05	0.00209218	0	0	3.54383	33.1016	KLF10;GADD45B;CSF1;BHLHE41;GZMB;CIART;POR;GPAM;PIK3IP1;CRISPLD2;TXNIP;PLIN2;KCNJ2
Aging_Perturbations_from_GEO_down.13	Mouse bone marrow adipocyte 6 months vs 18 months GSE25905 aging:295	13/331	9.3282e-05	0.0020522	0	0	3.52241	32.6876	GADD45B;CSF1;BGN;PARVA;PCOLCE;CIART;ADH1;PDK4;SERPING1;PLIN2;ANGPTL4;CD300LG;KCNJ2
Aging_Perturbations_from_GEO_down.14	Mouse liver 5 months vs 24 months GSE25325 aging:290	12/289	0.000103087	0.00210592	0	0	3.72399	34.186	ALAD;CYB5R3;C6;DBP;EPHX1;CAT;TCAP;PIM3;ANGPTL4;MOCS1;INMT;HERPUD1
Aging_Perturbations_from_GEO_down.15	Mouse gastrocnemius 5 months vs 30 months GSE11291 aging:203	13/352	0.000171568	0.00327123	0	0	3.31227	28.7191	EIF5A;NARF;CITED2;NR1D2;GPCPD1;HERPUD1;FAM134B;GPAM;UCP3;PDK4;TXNIP;TCAP;SCAND1
Aging_Perturbations_from_GEO_down.16	Mouse whole kidney 14 weeks vs 96 weeks GSE74463 aging:466	9/179	0.000186821	0.00333942	0	0	4.50936	38.7145	TMEM47;DBP;PER3;CES1E;USP2;NR1D1;INMT;PAPSS2;CIART
Aging_Perturbations_from_GEO_down.17	Mouse liver 6 months vs 26 months GSE20425 aging:370	11/271	0.000243255	0.0040924	0	0	3.6404	30.2932	KLF10;MAFB;CPT2;NPC1;CITED2;TXNIP;CYP4B1;PLIN2;ANGPTL4;HSD17B11;INMT
Aging_Perturbations_from_GEO_down.18	Human skeletal muscle 19 years vs 65 years GDS4858 aging:11	13/375	0.000316611	0.00503059	0	0	3.10912	25.0528	CALCOCO1;BHLHE41;GSTT2;NR1D1;GPCPD1;HSD17B11;TMEM110;CIART;CYB5R3;NFIC;HCFC1R1;ANGPTL2;GCLM
Aging_Perturbations_from_GEO_down.19	Rat liver 6 months vs 11 months GSE11097 aging:196	10/254	0.000588736	0.00886203	0	0	3.53095	26.2615	CPT1A;RPS9;CYB5R3;C6;SERPING1;NR1D2;ANGPTL4;PAPSS2;INMT;HERPUD1
Aging_Perturbations_from_GEO_down.2	Rat extraocularmuscles 6 months vs 30 months GDS1279 aging:72	14/260	1.41185e-06	0.000201895	0	0	4.82925	65.053	IL33;RPS9;RAB3A;BHLHE41;HSPB2;NR1D2;PCOLCE;NR1D1;DNM1;DBP;SERPING1;TXNIP;TCAP;RPL19
Aging_Perturbations_from_GEO_down.20	Rat thoracicaorta 3 months vs 15 months GDS3077 aging:120	9/227	0.00104701	0.0149723	0	0	3.55584	24.3995	PER2;LIPE;ADH1;CPT2;CRISPLD2;PDK4;TIMP3;PIM3;PCOLCE
Aging_Perturbations_from_GEO_down.21	Mouse liver 6 months vs 22 months GSE3129 aging:333	10/274	0.00105068	0.0143093	0	0	3.27322	22.4487	CPT1A;CYB5R3;GPAM;CPT2;PEX11A;EPHX1;AOX1;PLIN2;HSD17B11;INMT
Aging_Perturbations_from_GEO_down.22	Mouse kidney 25 weeks vs 100 weeks GSE41018 aging:399	10/277	0.00114041	0.0148253	0	0	3.23777	21.9403	ADH1;H6PD;CPT2;PDK4;BSDC1;TIMP3;CYP4B1;ANGPTL4;GCLM;INMT
Aging_Perturbations_from_GEO_down.23	Rat liver 6 months vs 18 months GSE11097 aging:197	10/280	0.00123631	0.0153732	0	0	3.20307	21.4466	CPT1A;CYB5R3;CES1E;PDK4;AOX1;PLIN2;ANGPTL4;HSD17B11;PAPSS2;INMT
Aging_Perturbations_from_GEO_down.24	Human CD4+Tlyphocytes 61 years vs 81 years GSE62373 aging:170	12/382	0.00125909	0.0150042	0	0	2.81736	18.8126	FAM160B2;GADD45B;NPC1;CITED2;CRY2;DHX38;STOM;GZMB;ATP5SL;YPEL3;KCNJ2;IER3
Aging_Perturbations_from_GEO_down.25	Human meniscus 28 years vs 47 years GSE45233 aging:208	10/286	0.00144787	0.0165636	0	0	3.13588	20.5013	FAM134B;MAFB;CRISPLD2;SERPINE1;BHLHE40;TIMP3;ANGPTL2;ANGPTL4;PAPSS2;IER3
Aging_Perturbations_from_GEO_down.26	Mouse heart 6 months vs 14 months GSE15129 aging:317	7/153	0.0016714	0.0183854	0	0	4.10329	26.2368	FAM134B;PDK4;ANKRD1;TXNIP;TCAP;RHOBTB1;HERPUD1
Aging_Perturbations_from_GEO_down.27	Mouse liver 6 months vs 26 months GSE20425 aging:372	9/256	0.00238817	0.0252969	0	0	3.15303	19.0355	KLF10;FAM134B;GADD45B;UCP3;PDK4;HTR1A;CYP4B1;INMT;HERPUD1
Aging_Perturbations_from_GEO_down.28	Mouse Lung 18 months vs 26 months GDS2929 aging:503	9/257	0.00245144	0.0250397	0	0	3.14076	18.8793	BMP4;ADH1;RPS9;DBP;CITED2;EPHX1;IFI30;INMT;RPL19
Aging_Perturbations_from_GEO_down.29	Human mesenchymal stem cells (from bone marrow) 42 years vs 79 years GSE35955 aging:293	11/362	0.00257427	0.0253876	0	0	2.72527	16.2486	CYB5R3;CITED2;GALNT2;SERPINE1;EPHX1;BGN;SERPING1;TXNIP;PLIN2;PLD3;IER3
Aging_Perturbations_from_GEO_down.3	Mouse liver 10 months vs 22 months GSE3150 aging:326	16/375	5.16452e-06	0.000492351	0	0	3.82661	46.584	EIF5A;PEX11A;MID1IP1;EPHX1;INMT;ALAD;POR;ADH1;C6;DBP;GPAM;CAT;AOX1;PLIN2;GCLM;MGLL
Aging_Perturbations_from_GEO_down.30	Human biceps brachii muscles 24 years vs 70 years GDS4858 aging:33	11/367	0.00285907	0.0272565	0	0	2.68814	15.7451	CALCOCO1;NFIC;HCFC1R1;PDK4;BHLHE41;ANGPTL2;NR1D1;GCLM;GPCPD1;TMEM110;CIART
Aging_Perturbations_from_GEO_down.31	Rat liver 11 months vs 18 months GSE11097 aging:199	10/315	0.00292465	0.0269823	0	0	2.84718	16.6121	ALAD;ADH1;CYB5R3;CES1E;EPHX1;AOX1;HSD17B11;PAPSS2;INMT;RPL19
Aging_Perturbations_from_GEO_down.32	Mouse liver 4 months vs 22 months GSE3150 aging:325	9/270	0.00340179	0.0304035	0	0	2.98954	16.9909	EIF5A;ADH1;C6;PEX11A;EPHX1;PLIN2;GCLM;MGLL;RPL19
Aging_Perturbations_from_GEO_down.33	Rat liver 4 months vs 24 months GSE11097 aging:193	9/271	0.00348544	0.0302071	0	0	2.97851	16.8558	POR;CPT2;CAT;PDK4;TXNIP;ANGPTL4;HSD17B11;PAPSS2;INMT
Aging_Perturbations_from_GEO_down.34	Mouse liver 6 months vs 26 months GSE20425 aging:367	8/224	0.00374231	0.0314795	0	0	3.20307	17.8989	PER2;MAFB;DBP;CPT2;USP2;PIM3;PAPSS2;INMT
Aging_Perturbations_from_GEO_down.35	Rat liver 4 months vs 12 months GSE11097 aging:192	9/279	0.00421433	0.0344371	0	0	2.8931	15.8231	FAM134B;CPT1A;CPT2;CAT;PLIN2;ANGPTL4;SQRDL;HSD17B11;INMT
Aging_Perturbations_from_GEO_down.36	Mouse lung 3 months vs 9 months GSE27964 aging:336	8/229	0.00427229	0.033941	0	0	3.13314	17.0932	ADH1;ADAP2;CRISPLD2;PCOLCE;NR1D1;ANGPTL4;IFI30;ART4
Aging_Perturbations_from_GEO_down.37	Human skeletal muscle 19 years vs 65 years GDS4858 aging:10	10/341	0.00509966	0.039419	0	0	2.63009	13.8831	CDNF;HCFC1R1;PDK4;BHLHE41;NR1D1;GCLM;GPCPD1;RHOBTB1;TMEM110;CIART
Aging_Perturbations_from_GEO_down.38	Mouse brown fat 5 months vs 24 months GSE25325 aging:281	9/295	0.00602577	0.0453519	0	0	2.73619	13.9866	CPT2;HTRA3;PDK4;TXNIP;ANGPTL4;CD300LG;MGLL;YPEL3;HERPUD1
Aging_Perturbations_from_GEO_down.39	Mouse liver 5 months vs 24 months GSE25325 aging:287	9/296	0.00615624	0.0451458	0	0	2.72694	13.8809	CYB5R3;C6;CPT2;CAT;SERPING1;PIM3;MOCS1;INMT;HERPUD1
Aging_Perturbations_from_GEO_down.4	Mouse liver 6 months vs 26 months GSE20425 aging:366	14/296	6.37151e-06	0.000455563	0	0	4.24191	50.7488	PEX11A;USP2;GSTT2;NR1D2;PER2;LIMA1;POR;MAFB;DBP;NPC1;TEF;BHLHE40;MLEC;PIM3
Aging_Perturbations_from_GEO_down.40	Mouse liver 6 months vs 26 months GSE20425 aging:368	7/195	0.00637178	0.0455582	0	0	3.2195	16.2774	POR;DBP;PEX11A;SERPINE1;USP2;ANKRD1;PIM3
Aging_Perturbations_from_GEO_down.41	Rat thoracicaorta 3 months vs 6 months GDS3077 aging:119	7/199	0.00709384	0.0494839	0	0	3.15479	15.6116	PER2;ENTPD2;CPT2;CRISPLD2;PDK4;PCOLCE;RPL19
Aging_Perturbations_from_GEO_down.5	Mouse liver 6 months vs 26 months GSE20426 aging:374	11/182	6.52203e-06	0.00037306	0	0	5.42059	64.7236	FAM134B;NARF;MAFB;DBP;SERPINE1;USP2;CRY2;PIM3;NR1D1;GPCPD1;CIART
Aging_Perturbations_from_GEO_down.6	Mouse liver 5 months vs 24 months GSE25325 aging:288	13/265	9.28535e-06	0.000442602	0	0	4.3997	50.9796	H6PD;EPHX1;INMT;HERPUD1;ADH1;CYB5R3;C6;CPT2;CES1E;CAT;PLIN2;GCLM;MOCS1
Aging_Perturbations_from_GEO_down.7	Rat liver 18 months vs 24 months GSE11097 aging:201	13/272	1.22657e-05	0.000501143	0	0	4.28647	48.4744	CPT1A;H6PD;MID1IP1;EPHX1;NR1D2;NR1D1;HSD17B11;INMT;HERPUD1;BHLHE40;CAT;SERPING1;GCLM
Aging_Perturbations_from_GEO_down.8	Mouse liver 6 months vs 22 months GDS2019 aging:83	10/167	1.86813e-05	0.000667858	0	0	5.37043	58.4731	FAM134B;SLC6A6;CPT1A;ADH1;NPC1;USP2;GSTT2;HSD17B11;INMT;RPL19
Aging_Perturbations_from_GEO_down.9	Mouse cochlea 4 weeks vs 15 weeks GSE35234 aging:157	13/313	5.3006e-05	0.00168441	0	0	3.72498	36.6728	ENTPD2;CCL11;CSF1;NR1D1;SQRDL;INMT;CIART;PER2;DBP;BHLHE40;ANKRD1;TXNIP;TCAP
Aging_Perturbations_from_GEO_up.1	Mouse cardiacventricle 4 months vs 25 months GSE12480 aging:149	25/469	1.06485e-10	3.04547e-08	0	0	4.78071	109.779	CCL11;SERPINE1;CYGB;CIART;TMEM47;ADH1;CASP12;DBP;TSPAN4;TIMP3;SYNPO;IER3;SNCA;IL33;ACTN1;EPHX1;BGN;NR1D1;INMT;RGMA;ISG20;SLC6A6;LRRN4CL;BHLHE40;SERPING1
Aging_Perturbations_from_GEO_up.10	Mouse heart 6 months vs 14 months GSE15129 aging:315	15/390	3.43521e-05	0.000982469	0	0	3.44947	35.4565	EIF5A;MID1IP1;BGN;CYP4B1;CYGB;GPAM;FAM174B;CAT;PDK4;SERPING1;TXNIP;PLIN2;MGLL;IER3;RPL19
Aging_Perturbations_from_GEO_up.11	Mouse liver 5 months vs 24 months GSE25325 aging:289	13/313	5.3006e-05	0.00137816	0	0	3.72498	36.6728	RPS9;PEX11A;EPHX1;BGN;SLC40A1;INMT;ALAD;FAM134B;ADH1;DBP;CES1E;TXNIP;RPL19
Aging_Perturbations_from_GEO_up.12	Rat thoracicaorta 3 months vs 28 months GDS3077 aging:121	13/322	7.06884e-05	0.00168474	0	0	3.62087	34.6055	CPT1A;RPS9;CITED2;SERPINE1;EPHX1;BGN;RAB11B;TMEM47;SLC6A6;CYB5R3;TXNIP;EIF3D;RPL19
Aging_Perturbations_from_GEO_up.13	Mouse brown fat 5 months vs 24 months GSE25325 aging:283	13/326	8.00627e-05	0.00176138	0	0	3.57644	33.7355	RPS9;FBXO21;INMT;ADH1;DBP;PDK4;TXNIP;PLIN2;PIM3;ANGPTL4;MGLL;IER3;RPL19
Aging_Perturbations_from_GEO_up.14	Rat thoracicaorta 3 months vs 15 months GDS3077 aging:120	14/373	8.15183e-05	0.0016653	0	0	3.36623	31.692	RPS9;CITED2;SERPINE1;EPHX1;BGN;RAB11B;TMEM47;BAG6;SLC6A6;CYB5R3;TXNIP;PLIN2;MGLL;RPL19
Aging_Perturbations_from_GEO_up.15	Mouse kidney 6 months vs 14 months GSE15129 aging:320	14/376	8.87344e-05	0.00169187	0	0	3.33938	31.1559	CPT1A;HLF;GSTT2;CYP4B1;PAPSS2;ALAD;POR;DBP;CAT;PLIN2;GCLM;MGLL;IER3;RPL19
Aging_Perturbations_from_GEO_up.16	Mouse liver 6 months vs 26 months GSE20425 aging:369	15/431	0.000105717	0.00188969	0	0	3.12133	28.5749	KLF10;CPT1A;H6PD;FST;SLC41A1;NR1D2;NR1D1;IFI30;HERPUD1;PDK4;TXNIP;PLIN2;PIM3;SYNPO;IER3
Aging_Perturbations_from_GEO_up.17	Mouse hippocampus 3 months vs 18 months GSE29075 aging:275	13/338	0.000114943	0.00193374	0	0	3.44947	31.2904	IL33;ASB13;PIGZ;NR1D2;HERPUD1;DUSP7;CIART;PER2;DBP;BHLHE40;PDK4;TXNIP;PIM3
Aging_Perturbations_from_GEO_up.18	Mouse primary myoblast progenitor (MP) cells 8 months vs 23 months GDS1079 aging:91	12/314	0.000222937	0.00354222	0	0	3.42749	28.8205	FAM134B;SLC6A6;LIMA1;CSF1;CITED2;ACTN1;NFIC;RRP1;ANKRD1;HSPB2;PCOLCE;RPL19
Aging_Perturbations_from_GEO_up.19	Mouse liver 6 months vs 26 months GSE20425 aging:367	13/376	0.000324772	0.00488867	0	0	3.10085	24.9072	KLF10;H6PD;GADD45B;SERPINE1;NR1D1;VRK3;NPC1;PDK4;ANKRD1;SERPING1;PLIN2;IER3;UBQLN2
Aging_Perturbations_from_GEO_up.2	Mouse liver 6 months vs 26 months GSE20425 aging:372	17/344	3.45506e-07	4.94073e-05	0	0	4.43216	65.9428	CPT1A;MID1IP1;USP2;NR1D2;NR1D1;FBXO21;GPCPD1;PAPSS2;MAFB;DBP;NPC1;TEF;BHLHE40;SERPING1;MLEC;ANGPTL2;UBQLN2
Aging_Perturbations_from_GEO_up.20	Rat femur 10 weeks vs 30 weeks GDS509 aging:260	10/236	0.000330995	0.00473322	0	0	3.80026	30.453	BAG6;CYB5R3;CRISPLD2;CITED2;SDC3;ANKRD1;BGN;SERPING1;TXNIP;PCOLCE
Aging_Perturbations_from_GEO_up.21	Mouse bone marrow adipocyte 6 months vs 14 months GSE25905 aging:294	13/385	0.000406656	0.00553827	0	0	3.02836	23.6441	EPHX1;BHLHE41;SLC40A1;GZMB;GPCPD1;HERPUD1;P2RX7;GPAM;PIK3IP1;SLC9A7;TLR9;TXNIP;KCNJ2
Aging_Perturbations_from_GEO_up.22	Mouse muscle 70 days vs 720 days GDS4904 aging:84	11/290	0.000432441	0.00562173	0	0	3.40189	26.3512	ISG20;CASP12;FAM174B;UCP3;CRY2;PDK4;ANKRD1;ABHD6;CCNDBP1;LONRF1;RHOBTB1
Aging_Perturbations_from_GEO_up.23	Rat femur 7 weeks vs 53 weeks GDS509 aging:264	13/389	0.000448332	0.00557491	0	0	2.99722	23.1085	IL33;SERPINE1;BHLHE41;BGN;PCOLCE;PAPSS2;DNM1;TMEM47;CRISPLD2;ANKRD1;PLIN2;EIF3D;RPL19
Aging_Perturbations_from_GEO_up.24	Mouse liver 6 months vs 14 months GSE15129 aging:322	12/343	0.000494562	0.00589354	0	0	3.13771	23.8837	EIF5A;POR;CYB5R3;H6PD;EPHX1;TSPAN4;SERPING1;PLIN2;IFI30;GCLM;HERPUD1;RPL19
Aging_Perturbations_from_GEO_up.25	Rat femur 12 weeks vs 58 weeks GDS509 aging:267	14/448	0.000531225	0.00607721	0	0	2.80269	21.1332	RPS9;BGN;PCOLCE;PAPSS2;DNM1;TMEM47;LIPE;CYB5R3;CRISPLD2;ANKRD1;SERPING1;TXNIP;PLIN2;RPL19
Aging_Perturbations_from_GEO_up.26	Mouse liver 3 months vs 12 months GDS1990 aging:128	12/350	0.000591204	0.00650324	0	0	3.07495	22.8572	EIF5A;POR;C6;H6PD;DBP;USP2;BHLHE40;SERPING1;NR1D2;GPCPD1;HERPUD1;RAB11B
Aging_Perturbations_from_GEO_up.27	Mouse retina 10 days vs 60 days GDS2936 aging:254	11/311	0.000771867	0.00817607	0	0	3.17218	22.734	SLC6A6;LIMA1;NPC1;TEF;MID1IP1;USP2;NR1D2;NR1D1;CCNDBP1;DNM1;IER3
Aging_Perturbations_from_GEO_up.28	Mouse retina 6 months vs 10 months GSE33674 aging:305	9/218	0.00078734	0.00804211	0	0	3.70264	26.4622	PER2;KLF10;GADD45B;SERPINE1;USP2;BHLHE40;TXNIP;TIMP3;PAPSS2
Aging_Perturbations_from_GEO_up.29	Mouse peripheral adipocyte 6 months vs 14 months GSE25905 aging:297	13/415	0.000817745	0.00806466	0	0	2.80944	19.9722	IL33;SDC3;LPAR1;BGN;SLC40A1;PCOLCE;FRMD4B;IFI30;FBLN2;DNM1;CYGB;MAFB;SERPING1
Aging_Perturbations_from_GEO_up.3	Mouse heart 25 weeks vs 100 weeks GSE41018 aging:401	15/312	2.42256e-06	0.000230951	0	0	4.31183	55.7549	MID1IP1;EPHX1;BGN;CYGB;HERPUD1;PER2;SLC6A6;DBP;BHLHE40;ANKRD1;SERPING1;TIMP3;TCAP;PIM3;IER3
Aging_Perturbations_from_GEO_up.30	Rat femur 12 weeks vs 32 weeks GDS509 aging:261	12/368	0.000915018	0.00872317	0	0	2.92455	20.4618	RPS9;CYB5R3;CRISPLD2;ANKRD1;BGN;SERPING1;TXNIP;TCAP;PLIN2;PCOLCE;DNM1;RPL19
Aging_Perturbations_from_GEO_up.31	Rat extraocularmuscles 6 months vs 30 months GDS1279 aging:72	11/340	0.00158024	0.014579	0	0	2.90161	18.7159	BAG6;ADH1;CYB5R3;CITED2;UCP3;CAT;DNAJA2;PLIN2;EIF3D;MGLL;SUPT7L
Aging_Perturbations_from_GEO_up.32	Mouse retina 2 days vs 60 days GDS2936 aging:253	10/297	0.00191192	0.0170877	0	0	3.01973	18.9025	SLC6A6;CPT1A;TEF;CITED2;HCFC1R1;USP2;NR1D2;CCNDBP1;DNM1;IER3
Aging_Perturbations_from_GEO_up.33	Rat liver 4 months vs 24 months GSE11097 aging:191	11/349	0.00193977	0.0168113	0	0	2.82678	17.6538	POR;ADH1;RPS9;GADD45B;EPHX1;PDK4;TSPAN4;SLC40A1;GCLM;HERPUD1;RPL19
Aging_Perturbations_from_GEO_up.34	Rat thoracicaorta 6 months vs 15 months GDS3077 aging:122	10/298	0.00195945	0.0164825	0	0	3.0096	18.7651	TMEM47;SLC6A6;RPS9;CYB5R3;CPT2;BGN;TXNIP;PLIN2;MGLL;RPL19
Aging_Perturbations_from_GEO_up.35	Rat femur 8 weeks vs 28 weeks GDS509 aging:259	11/351	0.00202809	0.0165724	0	0	2.81068	17.4281	BAG6;CYB5R3;CRISPLD2;SERPINE1;DNAJA2;ANKRD1;BGN;TXNIP;TCAP;PAPSS2;RPL19
Aging_Perturbations_from_GEO_up.36	Rat heart 4 months vs 28 months GDS3102 aging:125	10/300	0.0020574	0.0163449	0	0	2.98954	18.4942	RPS9;CRISPLD2;HCFC1R1;ANKRD1;BGN;SERPING1;TXNIP;TCAP;RHOBTB1;RPL19
Aging_Perturbations_from_GEO_up.37	Mouse retina 4 months vs 10 months GSE33674 aging:304	9/254	0.00226552	0.0175119	0	0	3.17785	19.353	KLF10;FAM134B;RWDD3;SERPINE1;TXNIP;TIMP3;ANGPTL2;ANGPTL4;PAPSS2
Aging_Perturbations_from_GEO_up.38	Mouse liver 6 months vs 14 months GSE15129 aging:323	11/372	0.00316878	0.0238493	0	0	2.65201	15.2607	ALAD;EIF5A;POR;CES1E;MID1IP1;CAT;SERPING1;GCLM;MGLL;INMT;RPL19
Aging_Perturbations_from_GEO_up.39	Rat thoracicaorta 6 months vs 28 months GDS3077 aging:123	9/270	0.00340179	0.0249465	0	0	2.98954	16.9909	TMEM47;SLC6A6;CPT1A;RPS9;CYB5R3;BGN;HSPB2;TXNIP;RPL19
Aging_Perturbations_from_GEO_up.4	Mouse hippocampus 3 months vs 18 months GSE29075 aging:274	14/316	1.33494e-05	0.000954479	0	0	3.97343	44.598	IL33;CSF1;ACTN1;EPHX1;LPAR1;NR1D2;CIART;PER2;FAM134B;DBP;BHLHE40;PDK4;TXNIP;IER3
Aging_Perturbations_from_GEO_up.40	Mouse kidney 25 weeks vs 100 weeks GSE41018 aging:399	10/323	0.00349435	0.0249846	0	0	2.77666	15.7065	SLC6A6;RPS9;DBP;EPHX1;BGN;SERPING1;PIM3;IER3;HERPUD1;RAB11B
Aging_Perturbations_from_GEO_up.41	Mouse inguinal fat 5 months vs 24 months GSE25325 aging:280	10/324	0.00357137	0.0249125	0	0	2.76809	15.5976	CYB5R3;H6PD;HTRA3;BGN;SERPING1;PIM3;ANGPTL4;MOCS1;CD300LG;MGLL
Aging_Perturbations_from_GEO_up.42	Rat femur 8 weeks vs 54 weeks GDS509 aging:265	11/389	0.00442921	0.0301608	0	0	2.53611	13.7445	TMEM47;CYB5R3;CRISPLD2;SERPINE1;ANKRD1;BGN;TCAP;PLIN2;EIF3D;PAPSS2;RPL19
Aging_Perturbations_from_GEO_up.43	Mouse kidney 6 months vs 14 months GSE15129 aging:319	9/284	0.00472709	0.0314407	0	0	2.84217	15.2182	SLC6A6;ADH1;CAT;PDK4;PCOLCE;ANGPTL4;IFI30;GCLM;RPL19
Aging_Perturbations_from_GEO_up.44	Rat liver 11 months vs 18 months GSE11097 aging:199	9/285	0.00483524	0.031429	0	0	2.83219	15.1008	EIF5A;CPT1A;RPS9;C6;SERPING1;TXNIP;NR1D2;NR1D1;HERPUD1
Aging_Perturbations_from_GEO_up.45	Mouse inguinal fat 5 months vs 24 months GSE25325 aging:279	9/288	0.00517125	0.0328662	0	0	2.80269	14.7552	SLC6A6;H6PD;HTRA3;SERPING1;FBXO21;MOCS1;CD300LG;MGLL;INMT
Aging_Perturbations_from_GEO_up.46	Rat femur 27 weeks vs 53 weeks GDS509 aging:270	11/401	0.00553796	0.0344317	0	0	2.46022	12.7836	TMEM47;CRISPLD2;SERPINE1;PDK4;BGN;PLIN2;PCOLCE;EIF3D;PAPSS2;DNM1;RPL19
Aging_Perturbations_from_GEO_up.47	Mouse brown fat 5 months vs 24 months GSE25325 aging:285	10/347	0.00574729	0.0349729	0	0	2.58461	13.3341	ADH1;CPT2;BHLHE40;SERPING1;TXNIP;PLIN2;PIM3;EIF3D;INMT;HERPUD1
Aging_Perturbations_from_GEO_up.48	Rat posteriorcricoarytenoid 6 months vs 30 months GDS1278 aging:74	9/294	0.00589745	0.035139	0	0	2.74549	14.0933	LIPE;RPS9;CITED2;UCP3;PDK4;TXNIP;GSTT2;RPL19;RAB11B
Aging_Perturbations_from_GEO_up.49	Mouse hippocampus 3 months vs 16 months GDS2654 aging:65	8/246	0.00651599	0.0380321	0	0	2.91662	14.6808	CACNB3;DBP;GPAM;NFIC;RRP1;STOM;PLD3;RPL19
Aging_Perturbations_from_GEO_up.5	Mouse liver 4 months vs 10 months GSE3150 aging:324	15/361	1.40077e-05	0.000801239	0	0	3.72657	41.6478	EPHX1;INMT;HERPUD1;ALAD;POR;C6;DBP;GPAM;TEF;CES1E;BHLHE40;CAT;SERPING1;AOX1;SCAND1
Aging_Perturbations_from_GEO_up.50	Rat ventricle 4 months vs 21 months GDS399 aging:112	8/248	0.00682946	0.0390645	0	0	2.8931	14.4265	RPS9;CRISPLD2;SERPINE1;ANKRD1;BGN;SERPING1;TXNIP;TCAP
Aging_Perturbations_from_GEO_up.51	Rat femur 7 weeks vs 27 weeks GDS509 aging:258	9/301	0.00684156	0.0383664	0	0	2.68164	13.3673	CRISPLD2;SERPINE1;BHLHE41;ANKRD1;BGN;PLIN2;PAPSS2;NRBP1;RPL19
Aging_Perturbations_from_GEO_up.52	Human skeletal muscle 19 years vs 65 years GDS4858 aging:10	8/259	0.00876202	0.0481911	0	0	2.77023	13.1235	KLF10;POR;GPAM;ACTN1;SERPING1;TXNIP;MRVI1;FBLN2
Aging_Perturbations_from_GEO_up.53	Mouse retina 3 months vs 16 months GDS2654 aging:62	8/261	0.00915333	0.0493934	0	0	2.749	12.9028	TEF;CITED2;PEX11A;TIMP3;YPEL3;DNM1;IER3;RPL19
Aging_Perturbations_from_GEO_up.54	Mouse retina 3 months vs 16 months GDS2654 aging:66	10/372	0.00916463	0.0485386	0	0	2.41092	11.313	SLC6A6;CPT1A;NPC1;TEF;USP2;TIMP3;EZH1;DNM1;HERPUD1;UBQLN2
Aging_Perturbations_from_GEO_up.6	Mouse inguinal fat 5 months vs 24 months GSE25325 aging:277	13/276	1.43222e-05	0.00068269	0	0	4.22435	47.1171	H6PD;HTRA3;FBXO21;INMT;ALAD;ADH1;DBP;TXNIP;TIMP3;PIM3;ANGPTL4;MOCS1;MGLL
Aging_Perturbations_from_GEO_up.7	Mouse heart 6 months vs 14 months GSE15129 aging:316	17/465	1.9664e-05	0.000803415	0	0	3.27885	35.5319	EIF5A;MID1IP1;EPHX1;BGN;RHOBTB1;CYGB;FAM134B;GPAM;CAT;PDK4;SERPING1;TXNIP;TIMP3;PLIN2;MGLL;IER3;RPL19
Aging_Perturbations_from_GEO_up.8	Rat femur 10 weeks vs 56 weeks GDS509 aging:266	15/384	2.87481e-05	0.00102774	0	0	3.50336	36.6345	SERPINE1;SDC3;BGN;PCOLCE;PAPSS2;DNM1;TMEM47;LIPE;CYB5R3;CRISPLD2;ANKRD1;SERPING1;PLIN2;EIF3D;RPL19
Aging_Perturbations_from_GEO_up.9	Mouse muscle 70 days vs 720 days GDS4904 aging:85	14/339	2.90819e-05	0.000924158	0	0	3.70385	38.6882	SERPINE1;ABHD6;CCNDBP1;INMT;ISG20;FAM134B;PIK3IP1;FAM174B;UCP3;CRY2;PDK4;ANKRD1;ANGPTL4;SNCA
Disease_Perturbations_from_GEO_down.1	Asthma, allergic C0155877 mouse GSE3184 sample 436	21/304	3.19005e-11	2.67645e-08	0	0	6.19542	149.733	MID1IP1;EPHX1;BGN;CYP4B1;NR1D2;NR1D1;HSD17B11;INMT;HERPUD1;POR;ADH1;CYB5R3;DBP;TEF;FAM174B;CAT;TXNIP;TIMP3;AOX1;PLIN2;YPEL3
Disease_Perturbations_from_GEO_down.10	Obesity C0028754 rat GSE1813 sample 15	14/281	3.5033e-06	0.000293927	0	0	4.46835	56.1305	BGN;PCOLCE;IFI30;OPLAH;FBLN2;PLD3;SLC6A6;PIK3IP1;CAT;SERPING1;AOX1;PLIN2;YPEL3;RPL19
Disease_Perturbations_from_GEO_down.11	Wilson disease DOID-893 mouse GSE5348 sample 966	14/284	3.96115e-06	0.000302128	0	0	4.42115	54.9945	EIF5A;USP2;GPCPD1;INMT;HERPUD1;POR;CYB5R3;DEPTOR;DBP;GPAM;TEF;CAT;TXNIP;PIM3
Disease_Perturbations_from_GEO_down.12	bronchopulmonary dysplasia UMLS CUI-C0006287 human GSE8586 sample 919	14/295	6.12988e-06	0.000428581	0	0	4.25629	51.0854	CITED2;ACTN1;SERPINE1;BGN;CCNDBP1;CYB5R3;CAT;TXNIP;MRVI1;PLIN2;EIF3D;IER3;RPL19;SNCA
Disease_Perturbations_from_GEO_down.13	Macular degeneration C0024437 human GSE1719 sample 46	15/337	6.18194e-06	0.000398973	0	0	3.99196	47.8791	ACTN1;FST;SERPINE1;SDC3;PARVA;PCOLCE;FBLN2;DNM1;CYB5R3;SERPING1;TXNIP;MLEC;ANGPTL2;AOX1;SYNPO
Disease_Perturbations_from_GEO_down.14	Acute Lung Injury C0242488 mouse GSE1871 sample 152	12/228	1.01897e-05	0.000610654	0	0	4.72032	54.256	POR;ADH1;DBP;FAM174B;MID1IP1;EPHX1;CAT;BGN;TCAP;AOX1;CYP4B1;INMT
Disease_Perturbations_from_GEO_down.15	Arthropathy C0022408 human GSE10575 sample 271	16/401	1.19481e-05	0.000668298	0	0	3.5785	40.562	KLF10;FKBP10;GALNT2;TPD52L2;PLD3;LRRN4CL;STC2;TSPAN4;SERPING1;TXNIP;ANGPTL2;PLIN2;ANGPTL4;GCLM;MGLL;IER3
Disease_Perturbations_from_GEO_down.16	Burn C0006434 rat GSE802 sample 97	14/317	1.38301e-05	0.000725218	0	0	3.9609	44.3172	RPS9;EPHX1;GSTT2;NR1D1;ALAD;ADH1;CYB5R3;DBP;GPAM;CES1E;BHLHE40;SERPING1;GCLM;IER3
Disease_Perturbations_from_GEO_down.17	Rift Valley fever DOID-1328 mouse GSE18064 sample 875	15/363	1.49472e-05	0.000737687	0	0	3.70604	41.1777	KLF10;CSF1;CITED2;MID1IP1;SERPINE1;IFI30;HERPUD1;BHLHE40;ANKRD1;TIMP3;PLIN2;EIF3D;MGLL;IER3;RPL19
Disease_Perturbations_from_GEO_down.18	Sendai virus infection C1319860 mouse GSE2935 sample 336	14/328	2.022e-05	0.000942479	0	0	3.82807	41.3769	H6PD;GADD45B;CSF1;RRP1;BGN;IFI30;FOXO3;FBLN2;PLD3;POR;TSPAN4;TIMP3;ANGPTL2;EIF3D
Disease_Perturbations_from_GEO_down.19	Uterine leiomyoma C0042133 human GSE593 sample 16	14/330	2.1627e-05	0.000955001	0	0	3.80486	40.8702	GADD45B;CITED2;SERPINE1;PCOLCE;SQRDL;TMEM47;LIMA1;CYB5R3;CRISPLD2;BHLHE40;SERPING1;TXNIP;TIMP3;ANGPTL2
Disease_Perturbations_from_GEO_down.2	Cardiac Hypertrophy C1383860 mouse GSE1621 sample 51	21/313	5.50477e-11	2.30925e-08	0	0	6.01728	142.145	PEX11A;MID1IP1;USP2;HSPB2;NR1D2;FOXO3;INMT;HERPUD1;RAB11B;ALAD;FAM134B;GPAM;CPT2;NPC1;TEF;PDK4;TXNIP;TIMP3;PIM3;IER3;RPL19
Disease_Perturbations_from_GEO_down.20	acute myocardial infarction DOID-9408 mouse GSE775 sample 1001	13/292	2.58964e-05	0.00108635	0	0	3.99287	42.1704	CITED2;USP2;HSPB2;FOXO3;HERPUD1;ALAD;ADH1;DBP;NPC1;TEF;ANGPTL2;PIM3;RPL19
Disease_Perturbations_from_GEO_down.21	Pulmonary Fibrosis C0034069 mouse GSE2640 sample 406	13/294	2.78041e-05	0.00111084	0	0	3.96571	41.6016	CITED2;MID1IP1;CYP4B1;NR1D2;INMT;ISG20;POR;ADH1;DBP;CAT;TXNIP;TCAP;AOX1
Disease_Perturbations_from_GEO_down.22	peripartum cardiomyopathy DOID-9997 human GSE42955 sample 817	14/342	3.20256e-05	0.00122134	0	0	3.67136	37.9948	IL33;CCL11;CSF1;CDNF;MID1IP1;SLC41A1;NR1D2;IFI30;ETV6;CIART;SLC6A6;PER3;BHLHE40;SERPING1
Disease_Perturbations_from_GEO_down.23	Cardiomyopathy C0878544 human GSE5406 sample 88	13/309	4.64752e-05	0.00169533	0	0	3.7732	37.6437	ACSS3;CITED2;MID1IP1;SERPINE1;HSPB2;CYP4B1;POR;CRISPLD2;ANKRD1;TIMP3;AOX1;PLIN2;GCLM
Disease_Perturbations_from_GEO_down.24	osteoarthritis DOID-8398 rat GSE8077 sample 943	11/226	4.89549e-05	0.00171138	0	0	4.36525	43.3234	PER2;POR;DBP;TEF;FKBP1B;EPHX1;TCAP;NR1D2;NR1D1;MSMP;HERPUD1
Disease_Perturbations_from_GEO_down.25	colon cancer DOID-219 mouse GSE63032 sample 661	11/228	5.30179e-05	0.00177928	0	0	4.32696	42.5984	BMP4;PER3;DBP;HLF;SYNPO2L;CDNF;3425401B19RIK;BHLHE41;TCAP;INMT;CIART
Disease_Perturbations_from_GEO_down.26	psoriasis DOID-8893 human GSE26952 sample 982	13/315	5.6561e-05	0.00182518	0	0	3.70133	36.1997	KLF10;EIF5A;IL33;CITED2;NR1D1;ETV6;TEF;NFIC;BHLHE40;TXNIP;MLEC;IER3;UBQLN2
Disease_Perturbations_from_GEO_down.27	Duchenne muscular dystrophy DOID-11723 human GSE6011 sample 674	11/237	7.50909e-05	0.00233338	0	0	4.16265	39.5319	KLF10;PER3;CITED2;UCP3;MID1IP1;PDK4;BHLHE41;TXNIP;NR1D2;RHOBTB1;KCNJ2
Disease_Perturbations_from_GEO_down.28	Adenoma C0001430 human GSE8514 sample 294	14/371	7.69967e-05	0.00230715	0	0	3.38438	32.056	KLF10;GADD45B;EPHX1;SLC40A1;PAPSS2;HERPUD1;ALAD;CYB5R3;DEPTOR;BHLHE40;CAT;TXNIP;AOX1;IER3
Disease_Perturbations_from_GEO_down.29	Cushing Syndrome C0010481 human GSE4060 sample 1	12/284	8.74117e-05	0.00252891	0	0	3.78955	35.4129	POR;RPS9;GPAM;NPC1;EPHX1;CAT;BGN;TXNIP;MLEC;TIMP3;FBXO21;HERPUD1
Disease_Perturbations_from_GEO_down.3	RA (rheumatoid arthritis) C0003873 human GSE1919 sample 110	18/314	1.62967e-08	4.55763e-06	0	0	5.14124	92.1943	RPS9;CALCOCO1;GADD45B;SERPINE1;CYP4B1;NR1D1;FOXO3;FBLN2;LIPE;CYB5R3;BHLHE40;SERPING1;TXNIP;TIMP3;STOM;PLIN2;IER3;RPL19
Disease_Perturbations_from_GEO_down.30	acute myocardial infarction DOID-9408 mouse GSE775 sample 1002	11/248	0.000112369	0.00314259	0	0	3.97801	36.1749	DBP;GPAM;CPT2;NPC1;TEF;MID1IP1;EPHX1;ANGPTL2;NR1D2;FOXO3;HERPUD1
Disease_Perturbations_from_GEO_down.31	adrenoleukodystrophy DOID-10588 human GSE34309 sample 864	13/338	0.000114943	0.00311087	0	0	3.44947	31.2904	ACSS3;CITED2;SERPINE1;SDC3;NR1D2;SQRDL;TMEM47;MAFB;STC2;TXNIP;TIMP3;MGLL;KCNJ2
Disease_Perturbations_from_GEO_down.32	Primary open angle glaucoma C0339573 human GSE2705 sample 257	11/249	0.00011643	0.00305264	0	0	3.96204	35.889	BMP4;MAFB;CITED2;EPHX1;CAT;LPAR1;PIGZ;AOX1;PLIN2;SQRDL;HSD17B11
Disease_Perturbations_from_GEO_down.33	acute myocardial infarction DOID-9408 mouse GSE775 sample 1003	12/297	0.000133191	0.00338629	0	0	3.62368	32.3367	ALAD;DBP;GPAM;CSF1;CPT2;NPC1;TEF;MID1IP1;ANGPTL2;NR1D2;FOXO3;HERPUD1
Disease_Perturbations_from_GEO_down.34	esophagus squamous cell carcinoma DOID-3748 human GSE63941 sample 659	14/391	0.000133783	0.0033013	0	0	3.21127	28.6422	IL33;CCL11;SLC2A10;FST;LPAR1;SQRDL;PAPSS2;TMEM47;CYB5R3;STC2;ANGPTL2;STOM;GCLM;UBQLN2
Disease_Perturbations_from_GEO_down.35	diabetes mellitus type 2 DOID-9352 human GSE12643 sample 766	13/346	0.000144897	0.00347338	0	0	3.36971	29.7865	EPHX1;LPAR1;FBLN2;PAPSS2;TMEM47;ISG20;NPC1;STC2;TMEM106C;SERPING1;ANGPTL2;STOM;PLIN2
Disease_Perturbations_from_GEO_down.36	Breast Cancer C0006142 mouse GSE2528 sample 28	12/301	0.000150879	0.00351633	0	0	3.57553	31.4612	ALAD;LIPE;CPT1A;H6PD;GPAM;CPT2;PDK4;SERPING1;TIMP3;ANGPTL2;CYP4B1;MGLL
Disease_Perturbations_from_GEO_down.37	dilated cardiomyopathy DOID-12930 human GSE42955 sample 678	12/303	0.000160453	0.00363838	0	0	3.55192	31.035	SLC6A6;PER3;CSF1;CDNF;MID1IP1;BHLHE40;SLC41A1;NR1D2;IFI30;CYGB;ETV6;CIART
Disease_Perturbations_from_GEO_down.38	COPD - Chronic obstructive pulmonary disease C0024117 human GSE475 sample 343	12/311	0.000204128	0.00450694	0	0	3.46056	29.4035	KLF10;RPS9;CALCOCO1;GADD45B;CRISPLD2;UCP3;PDK4;SERPING1;TXNIP;FOXO3;RHOBTB1;RPL19
Disease_Perturbations_from_GEO_down.39	esophagus squamous cell carcinoma DOID-3748 human GSE63941 sample 658	14/408	0.000207661	0.00446738	0	0	3.07746	26.0957	IL33;CCL11;SLC2A10;FST;LPAR1;SQRDL;PAPSS2;TMEM47;CYB5R3;STC2;ANGPTL2;STOM;GCLM;UBQLN2
Disease_Perturbations_from_GEO_down.4	Obstructive sleep apnea C0520679 mouse GSE1873 sample 217	17/325	1.54741e-07	3.24569e-05	0	0	4.69127	73.5663	CPT1A;HLF;GADD45B;PEX11A;USP2;ABHD6;OPLAH;GPCPD1;HSD17B11;ALAD;POR;C6;ADAP2;PDK4;TSPAN4;TXNIP;ANGPTL4
Disease_Perturbations_from_GEO_down.40	HIV - Human immunodeficiency virus infection C0019693 human GSE2171 sample 40	10/226	0.000234318	0.00491482	0	0	3.96841	33.1713	RPS9;MAFB;GADD45B;ACTN1;BHLHE40;PLIN2;IFI30;HSD17B11;IER3;RPL19
Disease_Perturbations_from_GEO_down.41	Tendonopathy 971 human GSE26051 sample 470	11/278	0.00030253	0.0061908	0	0	3.54873	28.7565	ATHL1;CYB5R3;SYNPO2L;BGN;ASB13;SERPING1;TXNIP;TIMP3;TCAP;IFI30;TMEM110
Disease_Perturbations_from_GEO_down.42	Retinal damage C0235272 rat GSE1001 sample 312	11/279	0.000311917	0.00623091	0	0	3.53601	28.5454	BAG6;SLC6A6;CYB5R3;CSF1;CITED2;PHKG2;BGN;MAP6;PIM3;EIF3D;DNM1
Disease_Perturbations_from_GEO_down.43	Psoriasis vulgaris C0263361 human GSE14905 sample 93	10/236	0.000330995	0.00645824	0	0	3.80026	30.453	GADD45B;BHLHE40;CRY2;PDK4;CYP4B1;NR1D2;PIM3;NR1D1;IER3;CIART
Disease_Perturbations_from_GEO_down.44	Cystic Fibrosis C0010674 mouse GSE765 sample 65	11/286	0.000384752	0.00733653	0	0	3.44947	27.1228	FAM134B;POR;ADH1;CYB5R3;CPT2;TEF;CAT;PDK4;CYP4B1;PLIN2;HSD17B11
Disease_Perturbations_from_GEO_down.45	acute myocardial infarction DOID-9408 mouse GSE775 sample 1000	8/157	0.000388193	0.00723764	0	0	4.56999	35.8928	ALAD;TEF;NFIC;HCFC1R1;ANGPTL2;CYP4B1;PLIN2;RPL19
Disease_Perturbations_from_GEO_down.46	acute myeloid leukemia DOID-9119 human GSE9476 sample 782	14/437	0.000415402	0.00757657	0	0	2.87324	22.3718	ATHL1;GZMB;NR1D2;IFI30;FOXO3;ISG20;FAM134B;PIK3IP1;CRISPLD2;SPNS1;TXNIP;GCLM;IER3;SNCA
Disease_Perturbations_from_GEO_down.47	acute myocarditis DOID-3951 mouse GSE35182 sample 802	1987-06-01	0.000427702	0.00763494	0	0	6.18525	47.9795	ADH1;DBP;SCD4;SLC40A1;KCNQ4;CIART
Disease_Perturbations_from_GEO_down.48	Sendai virus infection C1319860 mouse GSE10211 sample 82	11/292	0.000458085	0.00800694	0	0	3.37859	25.9761	CPT1A;POR;CYB5R3;GPAM;SERPINE1;EPHX1;CAT;SERPING1;ANGPTL2;AOX1;PAPSS2
Disease_Perturbations_from_GEO_down.49	pancreatic invasive intraductal papillary-mucinous carcinoma DOID-8150 human GSE19650 sample 610	10/248	0.000488908	0.00837129	0	0	3.61637	27.5688	RPS9;C6;MAFB;CRISPLD2;PDK4;BGN;TXNIP;TIMP3;EIF3D;HERPUD1
Disease_Perturbations_from_GEO_down.5	Asthma, allergic C0155877 mouse GSE2276 sample 348	15/262	2.6951e-07	4.52238e-05	0	0	5.1347	77.6709	CPT1A;EPHX1;CYP4B1;NR1D2;NR1D1;INMT;DBP;TEF;CAT;SERPING1;TXNIP;TIMP3;ANGPTL2;SOX7;YPEL3
Disease_Perturbations_from_GEO_down.50	Malignant Melanoma C0025202 human GSE3189 sample 117	10/250	0.000520487	0.00873378	0	0	3.58744	27.1237	RPS9;CYB5R3;CRISPLD2;SERPING1;TXNIP;STOM;PLIN2;FOXO3;FBLN2;RPL19
Disease_Perturbations_from_GEO_down.51	osteoarthritis DOID-8398 human GSE16464 sample 752	9/206	0.000525151	0.00863925	0	0	3.91832	29.5905	TMEM47;MAFB;LRRN4CL;TXNIP;AOX1;PLIN2;SQRDL;IER3;RPL19
Disease_Perturbations_from_GEO_down.52	nemaline myopathy DOID-3191 mouse GSE3384 sample 976	14/450	0.000554994	0.00895462	0	0	2.79023	20.9171	CPT1A;BGN;INMT;HERPUD1;FAM134B;ADH1;CYB5R3;TEF;CAT;SERPING1;TXNIP;TIMP3;PLIN2;RPL19
Disease_Perturbations_from_GEO_down.53	autism spectrum disorder DOID-0060041 human GSE62632 sample 1036	11/301	0.00058982	0.00933697	0	0	3.27757	24.371	ACSS3;H6PD;SERPING1;ANGPTL2;NR1D2;ANGPTL4;GCLM;GPCPD1;HSD17B11;KCNJ2;ETV6
Disease_Perturbations_from_GEO_down.54	invasive ductal carcinoma DOID-3008 human GSE21422 sample 606	11/304	0.000640207	0.00994692	0	0	3.24522	23.8644	RPS9;CYB5R3;GPAM;EPHX1;CAT;PDK4;SERPING1;TXNIP;TIMP3;EIF3D;MGLL
Disease_Perturbations_from_GEO_down.55	cerebral palsy DOID-1969 human GSE31243 sample 877	11/309	0.000732142	0.0111685	0	0	3.19271	23.0499	MAFB;SYNPO2L;UCP3;USP2;TXNIP;MLEC;TCAP;NR1D2;FOXO3;RHOBTB1;HERPUD1
Disease_Perturbations_from_GEO_down.56	prostate cancer DOID-10283 human GSE55945 sample 835	12/359	0.000738354	0.0110621	0	0	2.99786	21.6179	PER2;DCTN6;CRISPLD2;NIPAL3;PDK4;TIMP3;GSTT2;STOM;FOXO3;INMT;IER3;HERPUD1
Disease_Perturbations_from_GEO_down.57	polycystic ovary syndrome DOID-11612 human GSE34526 sample 797	9/218	0.00078734	0.0115891	0	0	3.70264	26.4622	DEPTOR;CRISPLD2;CITED2;FST;DNAJA2;STOM;PLIN2;RHOBTB1;RPL19
Disease_Perturbations_from_GEO_down.58	bronchopulmonary dysplasia UMLS CUI-C0006287 human GSE8586 sample 918	12/364	0.000832582	0.0120437	0	0	2.95668	20.9658	KLF10;CYB5R3;GADD45B;CRISPLD2;ACTN1;NFIC;SERPINE1;BGN;TXNIP;EIF3D;PEX14;IER3
Disease_Perturbations_from_GEO_down.59	lung cancer DOID-1324 mouse GSE14277 sample 615	12/365	0.000852585	0.012124	0	0	2.94858	20.8383	ADH1;DBP;CRISPLD2;MID1IP1;EPHX1;BGN;SERPING1;TIMP3;CYP4B1;PCOLCE;INMT;IER3
Disease_Perturbations_from_GEO_down.6	Hutchinson-Gilford progeria syndrome UMLS CUI-C0033300 mouse GSE32609 sample 984	16/335	1.20959e-06	0.000169141	0	0	4.28352	58.3639	PEX11A;EPHX1;DHDH;SLC40A1;PAPSS2;INMT;ALAD;ADH1;CYB5R3;DBP;CPT2;CAT;SERPING1;PLIN2;GCLM;MGLL
Disease_Perturbations_from_GEO_down.60	Duchenne muscular dystrophy (DMD) C0013264 mouse GSE466 sample 328	10/268	0.000888541	0.0124248	0	0	3.3465	23.5122	FAM134B;GPAM;NPC1;TEF;CITED2;USP2;PDK4;TXNIP;TIMP3;NR1D1
Disease_Perturbations_from_GEO_down.61	idiopathic pulmonary fibrosis DOID-0050156 human GSE24206 sample 871	11/323	0.00104967	0.0144373	0	0	3.05433	20.9505	ISG20;KLF10;GADD45B;CRISPLD2;STC2;SERPINE1;BHLHE40;PDK4;TIMP3;AOX1;IER3
Disease_Perturbations_from_GEO_down.62	Polycystic Ovary Syndrome C0032460 human GSE5090 sample 308	10/275	0.00107993	0.0146138	0	0	3.26131	22.2776	KLF10;EIF5A;LIPE;LIMA1;RPS9;MAFB;GADD45B;CRISPLD2;IER3;RPL19
Disease_Perturbations_from_GEO_down.63	Nephrolithiasis C0392525 mouse GSE10162 sample 187	11/330	0.00124674	0.0166034	0	0	2.98954	19.9917	FAM134B;CPT1A;DBP;CPT2;BHLHE40;CAT;GSTT2;PLIN2;SQRDL;OPLAH;MGLL
Disease_Perturbations_from_GEO_down.64	Hypertension C0020538 mouse GSE1674 sample 400	10/282	0.00130382	0.0170922	0	0	3.18036	21.1254	LIPE;CYB5R3;H6PD;GPAM;CPT2;UCP3;PDK4;TXNIP;PLIN2;PCOLCE
Disease_Perturbations_from_GEO_down.65	Osteoarthritis C0029408 human GSE16464 sample 199	10/283	0.00133868	0.0172793	0	0	3.16912	20.9671	MAFB;CITED2;LRRN4CL;STC2;SERPING1;PCOLCE;SQRDL;IER3;HERPUD1;RPL19
Disease_Perturbations_from_GEO_down.66	Squamous cell carcinoma of lung C0149782 human GSE3268 sample 441	11/335	0.00140538	0.0178654	0	0	2.94492	19.3406	TMEM47;IL33;GADD45B;CITED2;CAT;PDK4;TSPAN4;BHLHE41;CYP4B1;HSD17B11;PAPSS2
Disease_Perturbations_from_GEO_down.67	idiopathic urticaria DOID-1555 human GSE57178 sample 815	8/192	0.00144251	0.0180636	0	0	3.73692	24.4446	TMEM47;DEPTOR;PIK3IP1;GPAM;SLC40A1;AOX1;TIMP3;HSD17B11
Disease_Perturbations_from_GEO_down.68	Huntington's disease DOID-12858 mouse GSE3248 sample 723	11/337	0.00147331	0.018178	0	0	2.92744	19.0876	ALAD;DCTN6;DBNL;H6PD;GPAM;TEF;CRY2;STOM;DXO;YPEL3;DNM1
Disease_Perturbations_from_GEO_down.69	psoriasis DOID-8893 mouse GSE27628 sample 819	11/337	0.00147331	0.0179146	0	0	2.92744	19.0876	ALAD;ADH1;DBP;GPAM;PEX11A;CAT;SLC40A1;CYP4B1;PLIN2;MGLL;INMT
Disease_Perturbations_from_GEO_down.7	Atherosclerosis C0004153 mouse GSE363 sample 193	15/301	1.5552e-06	0.000186402	0	0	4.46941	59.7734	CPT1A;H6PD;PEX11A;USP2;INMT;HERPUD1;ALAD;POR;ADH1;DBP;NPC1;BHLHE40;SERPING1;AOX1;GCLM
Disease_Perturbations_from_GEO_down.70	Duchenne muscular dystrophy (DMD) C0013264 mouse GSE1026 sample 72	10/287	0.00148584	0.0178088	0	0	3.12495	20.349	GPAM;CPT2;TEF;HCFC1R1;USP2;PDK4;TXNIP;TIMP3;ANGPTL2;STOM
Disease_Perturbations_from_GEO_down.71	ductal carcinoma in situ DOID-0060074 human GSE21422 sample 605	10/303	0.00221169	0.0261353	0	0	2.95994	18.0971	RPS9;CYB5R3;GPAM;EPHX1;CAT;PDK4;SERPING1;TXNIP;TIMP3;MGLL
Disease_Perturbations_from_GEO_down.72	Hepatic Cirrhosis C0023890 rat GSE1843 sample 372	10/303	0.00221169	0.0257723	0	0	2.95994	18.0971	LIPE;LIMA1;CYB5R3;GADD45B;TSPAN4;TXNIP;STOM;CYP4B1;PIM3;IER3
Disease_Perturbations_from_GEO_down.73	Type 2 diabetes mellitus C0011860 mouse GSE642 sample 320	10/306	0.00237516	0.0272981	0	0	2.93092	17.7106	CPT1A;ADH1;H6PD;TIMP3;CYP4B1;DXO;GCLM;HSD17B11;INMT;RPL19
Disease_Perturbations_from_GEO_down.74	Rhinovirus infection C0276447 human GSE11348 sample 324	9/256	0.00238817	0.0270767	0	0	3.15303	19.0355	RPS9;SLC2A10;EPHX1;BHLHE40;TXNIP;CYP4B1;GCLM;IER3;HERPUD1
Disease_Perturbations_from_GEO_down.75	idiopathic pulmonary fibrosis DOID-0050156 human GSE24206 sample 867	10/307	0.00243176	0.0272033	0	0	2.92137	17.5841	ISG20;GADD45B;CRISPLD2;STC2;SERPINE1;BHLHE40;PDK4;TIMP3;AOX1;IER3
Disease_Perturbations_from_GEO_down.76	cerebral palsy DOID-1969 human GSE31243 sample 503	10/309	0.00254821	0.0281309	0	0	2.90246	17.3346	MAFB;SYNPO2L;NFIC;USP2;BHLHE41;TXNIP;MLEC;TCAP;NR1D2;RHOBTB1
Disease_Perturbations_from_GEO_down.77	Serous carcinoma C0206701 human GSE10971 sample 58	10/313	0.00279454	0.0304496	0	0	2.86537	16.8486	PER2;PDK4;SLC40A1;SERPING1;TXNIP;FBXO21;FOXO3;KCNJ2;IER3;RPL19
Disease_Perturbations_from_GEO_down.78	ulcerative colitis DOID-8577 human GSE6731 sample 760	10/314	0.002859	0.0307526	0	0	2.85625	16.7298	PER2;CITED2;CAT;LPAR1;TXNIP;NR1D2;FRMD4B;PAPSS2;SNCA;UBQLN2
Disease_Perturbations_from_GEO_down.79	Breast Cancer C0006142 rat GSE1872 sample 63	11/367	0.00285907	0.0303641	0	0	2.68814	15.7451	LIPE;RPS9;CYB5R3;CAT;SERPING1;TXNIP;TIMP3;ANGPTL4;MGLL;YPEL3;RPL19
Disease_Perturbations_from_GEO_down.8	Emery-Dreifuss muscular dystrophy DOID-11726 mouse GSE6399 sample 675	16/347	1.91246e-06	0.000200569	0	0	4.13538	54.4511	SERPINE1;USP2;HSPB2;NR1D2;NR1D1;ADH1;DBP;GPAM;PDK4;ANKRD1;TXNIP;TCAP;PLIN2;PIM3;MGLL;RPL19
Disease_Perturbations_from_GEO_down.80	Protozoan Infection C0033740 human GSE2077 sample 239	9/266	0.00308289	0.0323318	0	0	3.03449	17.5451	BAG6;NCSTN;RPS9;MLEC;NR1D1;IFI30;EIF3D;HERPUD1;RPL19
Disease_Perturbations_from_GEO_down.81	endometriosis DOID-289 human GSE6364 sample 945	10/318	0.00312886	0.0324088	0	0	2.82032	16.265	FKBP10;CYB5R3;EPHX1;BHLHE40;TXNIP;PIM3;PCOLCE;MGLL;IER3;HERPUD1
Disease_Perturbations_from_GEO_down.82	Type 2 diabetes mellitus C0011860 mouse GSE2899 sample 45	9/268	0.00323925	0.0331431	0	0	3.01185	17.2652	ADH1;CYB5R3;DBP;GPAM;NPC1;PEX11A;BHLHE40;PLIN2;INMT
Disease_Perturbations_from_GEO_down.83	Sepsis C0243026 rat GSE1781 sample 314	11/374	0.00329999	0.0333577	0	0	2.63783	15.0721	EIF5A;CPT1A;CPT2;CES1E;EPHX1;CAT;AOX1;PLIN2;GCLM;OPLAH;RPL19
Disease_Perturbations_from_GEO_down.84	Cardiomyopathy C0878544 human GSE1869 sample 79	9/270	0.00340179	0.0339774	0	0	2.98954	16.9909	UCN;POR;CCL11;CITED2;MID1IP1;SERPINE1;TIMP3;NR1D2;PLIN2
Disease_Perturbations_from_GEO_down.85	Chronic phase chronic myelogenous leukemia DOID-8552 human GSE5550 sample 456	9/270	0.00340179	0.0335777	0	0	2.98954	16.9909	ISG20;KLF10;RPS9;MAFB;HLF;GADD45B;SQRDL;IFI30;RPL19
Disease_Perturbations_from_GEO_down.86	Cardiomyopathy, Dilated C0007193 human GSE3585 sample 198	9/274	0.00374611	0.0365464	0	0	2.94589	16.4588	ALAD;CCL11;GADD45B;CRISPLD2;MID1IP1;EPHX1;BHLHE40;IFI30;OPLAH
Disease_Perturbations_from_GEO_down.87	autism spectrum disorder DOID-0060041 human GSE25507 sample 1026	10/330	0.00406222	0.0391748	0	0	2.71776	14.9641	ISG20;ACTN1;CAT;TXNIP;PIM3;SQRDL;IFI30;TPD52L2;KCNJ2;IER3
Disease_Perturbations_from_GEO_down.88	asthma DOID-2841 human GSE27011 sample 566	9/278	0.00411721	0.0392538	0	0	2.90351	15.9477	TMEM47;BAG6;CPT1A;MAFB;CSF1;CRISPLD2;PDK4;SERPING1;PLIN2
Disease_Perturbations_from_GEO_down.89	pancreatic non-invasive intraductal papillary-mucinous carcinoma DOID-7685 human GSE19650 sample 609	9/280	0.00431323	0.0406606	0	0	2.88277	15.6998	KLF10;C6;MAFB;CRISPLD2;PDK4;BGN;TIMP3;HSD17B11;HERPUD1
Disease_Perturbations_from_GEO_down.9	Ventilator-associated lung injury C0340257 mouse GSE2411 sample 355	14/272	2.39895e-06	0.000223636	0	0	4.6162	59.7358	KLF10;IL33;MID1IP1;BGN;NR1D1;HSD17B11;RAB11B;POR;CYB5R3;DBP;CAT;TXNIP;SOX7;IER3
Disease_Perturbations_from_GEO_down.90	Alcohol poisoning C0392620 rat GSE3311 sample 288	10/333	0.0043269	0.0403363	0	0	2.69328	14.6592	PER2;EIF5A;RPS9;DBP;DNAJA2;TSPAN4;BHLHE41;SQRDL;EIF3D;RPL19
Disease_Perturbations_from_GEO_down.91	pancreatic intraductal papillary-mucinous adenoma DOID-7851 human GSE19650 sample 608	9/284	0.00472709	0.0435828	0	0	2.84217	15.2182	KLF10;C6;MAFB;CRISPLD2;PDK4;BGN;SERPING1;TIMP3;STOM
Disease_Perturbations_from_GEO_down.92	adrenoleukodystrophy DOID-10588 human GSE34308 sample 709	8/235	0.00498258	0.0454389	0	0	3.05314	16.1872	LRRN4CL;STC2;FST;EPHX1;AOX1;MRVI1;IFI30;KCNJ2
Disease_Perturbations_from_GEO_down.93	neurofibromatosis DOID-8712 mouse GSE29343 sample 670	6/142	0.00523315	0.0472109	0	0	3.78955	19.9055	CASP12;GADD45B;KLHL38;3425401B19RIK;KCNJ2;SNCA
Disease_Perturbations_from_GEO_down.94	prostate cancer DOID-10283 human GSE3868 sample 638	10/344	0.00541589	0.0483397	0	0	2.60715	13.6052	CYB5R3;CRISPLD2;ACTN1;TXNIP;ANGPTL2;STOM;PCOLCE;GCLM;PLD3;RPL19
Disease_Perturbations_from_GEO_down.95	Aplastic anaemia C0002874 human GSE3807 sample 424	10/346	0.00563511	0.0497669	0	0	2.59208	13.4237	BAG6;ATHL1;RPS9;MAFB;GADD45B;PIK3IP1;ACTN1;CAT;IFI30;IER3
Disease_Perturbations_from_GEO_up.1	Type 1 diabetes mellitus C0011854 mouse GSE4616 sample 363	20/257	1.11571e-11	9.36082e-09	0	0	6.97946	176.015	CPT1A;CYP4B1;FOXO3;HSD17B11;FBLN2;INMT;HERPUD1;RAB11B;LIPE;FAM134B;GPAM;TEF;CAT;PDK4;ANKRD1;SERPING1;TXNIP;TIMP3;PIM3;YPEL3
Disease_Perturbations_from_GEO_up.10	Ventricular hypertrophy C0340279 mouse GSE4678 sample 313	15/320	3.30298e-06	0.00027712	0	0	4.20404	53.0578	MID1IP1;SERPINE1;EPHX1;PCOLCE;NR1D1;FBLN2;CYGB;FAM134B;CYB5R3;FAM174B;BHLHE40;PDK4;SERPING1;TXNIP;SYNPO
Disease_Perturbations_from_GEO_up.11	Hypertrophy, Left Ventricular C0149721 mouse GSE2459 sample 382	14/289	4.84348e-06	0.000369425	0	0	4.34466	53.1694	PEX11A;SERPINE1;BGN;PCOLCE;FBLN2;BAG6;LIMA1;GPAM;PDK4;ANKRD1;SERPING1;TXNIP;TIMP3;PLIN2
Disease_Perturbations_from_GEO_up.12	Scleroderma C0011644 human GSE1724 sample 155	16/411	1.61843e-05	0.00113155	0	0	3.49143	38.5156	CCL11;ACTN1;FST;SDC3;LPAR1;BGN;PARVA;FBLN2;PLD3;TMEM47;BMP4;MLEC;TIMP3;ANGPTL2;STOM;FGFR4
Disease_Perturbations_from_GEO_up.13	polycystic ovary syndrome DOID-11612 human GSE48301 sample 818	11/222	4.16261e-05	0.00268648	0	0	4.44391	44.8247	TMEM47;PER3;MAFB;HLF;GADD45B;PDK4;LPAR1;BHLHE41;NR1D2;NR1D1;CIART
Disease_Perturbations_from_GEO_up.14	HIV encephalitis C0276548 human GSE3489 sample 2	14/351	4.24857e-05	0.00254611	0	0	3.57722	36.0096	RPS9;ACTN1;SDC3;EPHX1;BGN;NR1D1;FOXO3;TPD52L2;TMEM47;CYB5R3;SERPING1;TXNIP;STOM;RPL19
Disease_Perturbations_from_GEO_up.15	Heart Injury C0018805 mouse GSE4710 sample 75	12/264	4.3414e-05	0.00242829	0	0	4.07664	40.9487	RPS9;ANKRD1;BGN;SERPING1;TXNIP;TIMP3;TCAP;FBLN2;CYGB;IER3;HERPUD1;RPL19
Disease_Perturbations_from_GEO_up.16	Muscular Dystrophy C0026850 mouse GSE3252 sample 158	14/362	5.92456e-05	0.00310669	0	0	3.46852	33.762	ENTPD2;HTRA3;BGN;HSPB2;SLC41A1;PCOLCE;CYGB;FAM134B;ADH1;CYB5R3;DBP;ANKRD1;SERPING1;RPL19
Disease_Perturbations_from_GEO_up.17	neurofibromatosis DOID-8712 mouse GSE29343 sample 670	16/458	5.95097e-05	0.00293698	0	0	3.13314	30.4835	CPT1A;ACSS3;CCL11;FST;HTRA3;SERPINE1;BGN;GSTT2;PCOLCE;FRMD4B;IFI30;CXX1C;CYGB;LIPE;POR;ADH1
Disease_Perturbations_from_GEO_up.18	Acute pancreatitis C0001339 mouse GSE3644 sample 376	15/412	6.40102e-05	0.00298359	0	0	3.26527	31.531	KLF10;EIF5A;GADD45B;ACTN1;MID1IP1;SLC41A1;GPCPD1;HERPUD1;STC2;BHLHE40;PLIN2;PIM3;EIF3D;YPEL3;IER3
Disease_Perturbations_from_GEO_up.19	Primary open angle glaucoma C0339573 human GSE4316 sample 284	14/373	8.15183e-05	0.00359968	0	0	3.36623	31.692	KLF10;RPS9;GADD45B;FOXO3;PER2;MAFB;CRISPLD2;SERPING1;TXNIP;TIMP3;PIM3;IER3;RPL19;UBQLN2
Disease_Perturbations_from_GEO_up.2	Idiosyncratic drug effect C0277580 rat GSE2825 sample 304	20/311	3.41349e-10	1.43196e-07	0	0	5.76759	125.723	KLF10;CPT1A;H6PD;MID1IP1;USP2;GSTT2;NR1D2;PCOLCE;NR1D1;FBXO21;INMT;HERPUD1;FAM134B;POR;MAFB;DBP;CPT2;BHLHE40;PIM3;IER3
Disease_Perturbations_from_GEO_up.20	polycystic ovary syndrome DOID-11612 human GSE48301 sample 806	11/241	8.71835e-05	0.00365735	0	0	4.09356	38.2645	PER2;KLF10;PER3;HLF;GADD45B;PDK4;LPAR1;BHLHE41;TIMP3;NR1D2;NR1D1
Disease_Perturbations_from_GEO_up.21	Diamond-Blackfan anaemia DOID-1339 human GSE14335 sample 472	14/382	0.000104851	0.00418904	0	0	3.28693	30.118	KLF10;CSF1;SDC3;RAB11B;BMP4;FAM134B;MAFB;CRISPLD2;STC2;PDK4;ANGPTL2;ANGPTL4;KCNJ2;IER3
Disease_Perturbations_from_GEO_up.22	Cardiomyopathy C0878544 human GSE5406 sample 88	12/291	0.000110002	0.00419508	0	0	3.6984	33.7109	FAM134B;C6;CPT2;SYNPO2L;CRY2;PDK4;BGN;TXNIP;PCOLCE;FBLN2;IER3;UBQLN2
Disease_Perturbations_from_GEO_up.23	Essential Hypertension C0085580 rat GSE1675 sample 412	12/299	0.000141799	0.00517259	0	0	3.59944	31.895	ALAD;SLC6A6;CPT1A;ADH1;DBP;CPT2;EPHX1;DNAJA2;TIMP3;NR1D1;EIF3D;PEX14
Disease_Perturbations_from_GEO_up.24	Type 2 diabetes mellitus C0011860 human GSE12643 sample 274	13/346	0.000144897	0.00506535	0	0	3.36971	29.7865	EPHX1;LPAR1;FBLN2;PAPSS2;TMEM47;ISG20;NPC1;STC2;TMEM106C;SERPING1;ANGPTL2;STOM;PLIN2
Disease_Perturbations_from_GEO_up.25	acute myocardial infarction DOID-9408 mouse GSE775 sample 1004	12/301	0.000150879	0.00506351	0	0	3.57553	31.4612	CYB5R3;ACTN1;SERPINE1;ANKRD1;BGN;SERPING1;ANGPTL2;PLIN2;PCOLCE;FBLN2;IER3;RPL19
Disease_Perturbations_from_GEO_up.26	hepatitis C virus related hepatocellular carcinoma UMLS CUI-C1333978 human GSE58208 sample 736	15/453	0.000182049	0.00587459	0	0	2.96974	25.5731	DBNL;ACTN1;TPD52L2;NRBP1;RHOBTB1;P2RX7;POR;TSPAN4;SERPING1;DHX38;MGLL;YPEL3;KCNJ2;IER3;SNCA
Disease_Perturbations_from_GEO_up.27	Hypertrophy C0020564 rat GSE739 sample 57	12/308	0.000186691	0.00580125	0	0	3.49426	30.0019	CPT1A;DBP;CITED2;EPHX1;BHLHE41;ANKRD1;BGN;TXNIP;TCAP;NR1D2;PIM3;RPL19
Disease_Perturbations_from_GEO_up.28	type 2 diabetes mellitus DOID-9352 human GSE13760 sample 882	10/220	0.000188629	0.00565212	0	0	4.07664	34.9602	KLF10;RPS9;CRISPLD2;BHLHE40;SERPING1;TXNIP;TIMP3;FBLN2;IER3;RPL19
Disease_Perturbations_from_GEO_up.29	hepatocellular carcinoma DOID-684 human GSE58208 sample 735	15/455	0.000190914	0.00552335	0	0	2.95668	25.3201	DBNL;GADD45B;ACTN1;TPD52L2;NRBP1;RHOBTB1;P2RX7;POR;FKBP1B;TSPAN4;SERPING1;PIM3;MGLL;IER3;SNCA
Disease_Perturbations_from_GEO_up.3	acute myocardial infarction DOID-9408 mouse GSE775 sample 1003	19/303	1.46424e-09	4.09498e-07	0	0	5.62388	114.401	DCTN6;CPT1A;SERPINE1;BGN;HSPB2;CYP4B1;HSD17B11;FBLN2;RAB11B;FAM134B;SLC6A6;CYB5R3;PDK4;ANKRD1;SERPING1;TXNIP;TIMP3;PLIN2;IER3
Disease_Perturbations_from_GEO_up.30	Emery-Dreifuss muscular dystrophy, autosomal recessive form DOID-11726 mouse GSE8000 sample 677	11/266	0.000207206	0.00579487	0	0	3.70882	31.4575	DBP;MID1IP1;HCFC1R1;EPHX1;ANKRD1;BGN;SERPING1;TCAP;CYP4B1;PCOLCE;RPL19
Disease_Perturbations_from_GEO_up.31	Idiopathic fibrosing alveolitis C0085786 human GSE10921 sample 272	10/226	0.000234318	0.0063417	0	0	3.96841	33.1713	DEPTOR;SLC2A10;ACTN1;SDC3;BGN;SERPING1;TXNIP;ANGPTL2;MRVI1;SERINC2
Disease_Perturbations_from_GEO_up.32	Congestive heart disease C0018802 mouse GSE2236 sample 258	11/272	0.000251066	0.00658265	0	0	3.62701	30.0672	FAM134B;SYNPO2L;SERPINE1;DNAJA2;ANKRD1;BGN;SERPING1;TIMP3;PCOLCE;CYGB;RPL19
Disease_Perturbations_from_GEO_up.33	Hyperlipidemia C0020473 rat GSE3512 sample 38	11/277	0.000293383	0.00745904	0	0	3.56154	28.9697	CPT1A;ADH1;CYB5R3;C6;H6PD;PEX11A;CAT;SERPING1;PLIN2;ANGPTL4;HERPUD1
Disease_Perturbations_from_GEO_up.34	polycystic ovary syndrome DOID-11612 human GSE48301 sample 560	12/325	0.000305075	0.00752818	0	0	3.31149	26.8063	PER2;PER3;HLF;GADD45B;BHLHE40;PDK4;BHLHE41;TXNIP;SLC41A1;NR1D2;NR1D1;CIART
Disease_Perturbations_from_GEO_up.35	obesity DOID-9970 mouse GSE55389 sample 612	14/426	0.000321887	0.00771608	0	0	2.94743	23.7012	FKBP10;ATHL1;CCL11;GADD45B;EPHX1;BGN;PCOLCE;IFI30;MSMP;CIART;ADH1;TSPAN4;SERPING1;TXNIP
Disease_Perturbations_from_GEO_up.36	Duchenne muscular dystrophy (DMD) C0013264 mouse GSE1008 sample 298	12/333	0.000379828	0.0088521	0	0	3.23193	25.454	FAM134B;ADH1;CYB5R3;PDK4;SERPING1;ANGPTL2;PLIN2;PCOLCE;FOXO3;IFT46;HSD17B11;INMT
Disease_Perturbations_from_GEO_up.37	Huntington's disease DOID-12858 mouse GSE26001 sample 720	14/436	0.000406037	0.00920716	0	0	2.87983	22.4888	FKBP10;IL33;FST;SERPINE1;SLC40A1;PARVA;FRMD4B;TMEM47;FAM134B;STC2;BHLHE40;PLIN2;LONRF1;IER3
Disease_Perturbations_from_GEO_up.38	Type 2 diabetes mellitus C0011860 mouse GSE2899 sample 279	11/292	0.000458085	0.010114	0	0	3.37859	25.9761	LIPE;CPT1A;CYB5R3;H6PD;PDK4;TIMP3;AOX1;PLIN2;FBLN2;MGLL;DNM1
Disease_Perturbations_from_GEO_up.39	SCID - Severe combined immunodeficiency C0085110 mouse GSE3414 sample 201	11/301	0.00058982	0.0126887	0	0	3.27757	24.371	PER2;ADH1;HLF;CRISPLD2;EPHX1;TSPAN4;BGN;SERPING1;TXNIP;TIMP3;INMT
Disease_Perturbations_from_GEO_up.4	Type 2 diabetes mellitus C0011860 rat GSE2470 sample 238	18/332	3.8287e-08	8.03071e-06	0	0	4.8625	83.0425	KLF10;CPT1A;RRP1;USP2;EPHX1;BHLHE41;OPLAH;FBLN2;INMT;HERPUD1;PER2;LIMA1;CAT;PDK4;SERPING1;TXNIP;PIM3;ANGPTL4
Disease_Perturbations_from_GEO_up.40	Non-syndromic cleft lip and palate DOID-9296 human GSE42589 sample 618	8/174	0.000765923	0.0160652	0	0	4.1235	29.5838	SLC6A6;CITED2;LPAR1;BHLHE41;SLC40A1;PCOLCE;SYNPO;SERINC2
Disease_Perturbations_from_GEO_up.41	cystic fibrosis DOID-1485 mouse GSE769 sample 1058	11/312	0.000792392	0.016215	0	0	3.16201	22.5782	FAM134B;POR;POFUT2;GPAM;GALNT2;IFRD2;PDK4;PCOLCE;HERPUD1;RPL19;RAB11B
Disease_Perturbations_from_GEO_up.42	Type 2 diabetes mellitus C0011860 rat GSE3068 sample 335	11/315	0.000856704	0.0171137	0	0	3.1319	22.1188	LIPE;CPT1A;RPS9;CITED2;ANKRD1;SERPING1;TXNIP;TCAP;PLIN2;PIM3;RPL19
Disease_Perturbations_from_GEO_up.43	Hypertension C0020538 mouse GSE1674 sample 400	11/318	0.000925287	0.0180539	0	0	3.10235	21.6712	CPT1A;ADH1;GADD45B;NPC1;CITED2;EPHX1;BGN;SERPING1;CYP4B1;PIM3;RPL19
Disease_Perturbations_from_GEO_up.44	Generalized seizures C0234533 mouse GSE6614 sample 169	11/321	0.000998356	0.0190368	0	0	3.07336	21.235	KLF10;HCFC1R1;USP2;BHLHE40;DNAJA2;TIMP3;PIM3;CCNDBP1;RPL19;RAB11B;SNCA
Disease_Perturbations_from_GEO_up.45	Polycystic Ovary Syndrome C0032460 human GSE5090 sample 308	11/325	0.00110315	0.0205675	0	0	3.03553	20.6707	CYB5R3;CITED2;SDC3;EPHX1;TXNIP;TIMP3;AOX1;NR1D2;FOXO3;MGLL;HERPUD1
Disease_Perturbations_from_GEO_up.46	Huntington's disease DOID-12858 human GSE8762 sample 930	13/429	0.00110551	0.0201636	0	0	2.71776	18.501	KLF10;GADD45B;GZMB;IFI30;GPCPD1;MAFB;CRISPLD2;FKBP1B;BHLHE40;PIM3;MGLL;KCNJ2;IER3
Disease_Perturbations_from_GEO_up.47	Atherosclerosis C0004153 human GSE420 sample 234	11/326	0.00113071	0.0201845	0	0	3.02622	20.5326	CYB5R3;SERPINE1;BHLHE40;TSPAN4;BGN;SERPING1;TXNIP;PCOLCE;IFI30;DNM1;IER3
Disease_Perturbations_from_GEO_up.48	autism spectrum disorder DOID-0060041 human GSE25507 sample 1023	11/327	0.00115885	0.0202557	0	0	3.01696	20.3957	BAG6;ISG20;ATHL1;CALCOCO1;GZMB;SQRDL;CCNDBP1;EIF3D;YPEL3;HERPUD1;RPL19
Disease_Perturbations_from_GEO_up.49	Duchenne muscular dystrophy (DMD) C0013264 mouse GSE1472 sample 410	11/329	0.00121685	0.0208355	0	0	2.99862	20.1252	CPT1A;CYB5R3;HCFC1R1;ANKRD1;BGN;SERPING1;ANGPTL2;PLIN2;PCOLCE;FBLN2;PLD3
Disease_Perturbations_from_GEO_up.5	Type 1 diabetes mellitus C0011854 mouse GSE1623 sample 53	15/229	4.65654e-08	7.81368e-06	0	0	5.87464	99.178	KLF10;RAB3A;H6PD;GADD45B;GZMB;NR1D1;HSD17B11;INMT;HERPUD1;POR;BHLHE40;PDK4;SERPING1;TXNIP;PLIN2
Disease_Perturbations_from_GEO_up.50	colon cancer DOID-219 mouse GSE63032 sample 662	10/283	0.00133868	0.0224631	0	0	3.16912	20.9671	FAM134B;NPC1;KLHL38;PDK4;ANKRD1;ANGPTL4;IFI30;GCLM;MOCS1;EZH1
Disease_Perturbations_from_GEO_up.51	pancreatic ductal adenocarcinoma DOID-3498 mouse GSE53659 sample 699	14/499	0.00149319	0.0245644	0	0	2.51624	16.3728	EIF5A;BGN;PCOLCE;IFI30;FBLN2;CYGB;ADH1;CYB5R3;SERPING1;TXNIP;TIMP3;PLIN2;IER3;RPL19
Disease_Perturbations_from_GEO_up.52	systemic lupus erythematosus DOID-9074 human GSE10325 sample 691	12/390	0.00149976	0.024198	0	0	2.75957	17.944	ISG20;KLF10;MNT;RPS9;ADAP2;MAFB;CRISPLD2;SERPING1;TXNIP;SQRDL;FOXO3;TPD52L2
Disease_Perturbations_from_GEO_up.53	Hypotensive episode C0520541 rat GSE2401 sample 388	11/339	0.00154391	0.0244404	0	0	2.91017	18.8388	ALAD;CPT1A;POR;ADH1;RPS9;H6PD;EPHX1;OPLAH;PAPSS2;HERPUD1;RPL19
Disease_Perturbations_from_GEO_up.54	Setleis syndrome C1744559 human GSE16524 sample 285	12/393	0.00159928	0.024848	0	0	2.73851	17.6311	KLF10;LIMA1;RPS9;CITED2;LRRN4CL;TSPAN4;SLC40A1;TXNIP;ANGPTL2;AOX1;STOM;PCOLCE
Disease_Perturbations_from_GEO_up.55	Alpha-1 anti-trypsin deficiency C0221757 human GSE1122 sample 281	9/244	0.00172533	0.0263191	0	0	3.30809	21.0472	ISG20;DBP;CSF1;CITED2;EPHX1;SERPING1;FBLN2;PLD3;IER3
Disease_Perturbations_from_GEO_up.56	Lung transplant rejection C0729958 mouse GSE3418 sample 83	10/293	0.00173099	0.025934	0	0	3.06096	19.4648	IL33;DBP;NPC1;SERPINE1;TSPAN4;SLC40A1;GZMB;IFI30;SOX7;FBLN2
Disease_Perturbations_from_GEO_up.57	colitis DOID-0060180 mouse GSE34874 sample 800	11/345	0.00177253	0.0260904	0	0	2.85956	18.1163	IL33;PER3;DBP;CRISPLD2;SERPINE1;TSPAN4;BGN;SERPING1;INMT;IER3;CIART
Disease_Perturbations_from_GEO_up.58	polycystic ovary syndrome DOID-11612 human GSE10946 sample 826	10/294	0.00177486	0.0256743	0	0	3.05055	19.3223	BMP4;CACNB3;ACSS3;MID1IP1;EPHX1;SLC40A1;SERPING1;TIMP3;SOST;UBQLN2
Disease_Perturbations_from_GEO_up.59	Type 2 diabetes mellitus C0011860 mouse GSE642 sample 320	10/294	0.00177486	0.0252392	0	0	3.05055	19.3223	FAM134B;CAT;PDK4;TXNIP;STOM;PLIN2;PIM3;PCOLCE;NR1D1;IER3
Disease_Perturbations_from_GEO_up.6	Erectile dysfunction associated with type 2 diabetes mellitus C1997651 rat GSE2457 sample 186	17/351	4.58008e-07	6.40447e-05	0	0	4.34377	63.4033	RPS9;EPHX1;NR1D2;HERPUD1;PER2;FAM134B;UCP3;CAT;PDK4;TXNIP;TIMP3;TCAP;PIM3;ANGPTL4;YPEL3;IER3;RPL19
Disease_Perturbations_from_GEO_up.60	GERD - Gastro-esophageal reflux disease C0017168 human GSE2144 sample 27	11/346	0.00181319	0.0253544	0	0	2.85129	17.9993	PER2;KLF10;MNT;GADD45B;NPC1;FST;SERPINE1;BHLHE40;DNAJA2;GCLM;IER3
Disease_Perturbations_from_GEO_up.61	Spinal Cord Injury C0037929 rat GSE2599 sample 426	9/249	0.00198075	0.0272434	0	0	3.24167	20.177	RPS9;ENTPD2;BHLHE41;BGN;SERPING1;TXNIP;PLIN2;PCOLCE;OPLAH
Disease_Perturbations_from_GEO_up.62	Breast Cancer C0006142 human GSE2155 sample 39	11/350	0.00198353	0.0268416	0	0	2.81871	17.5405	KLF10;ACTN1;FST;SERPINE1;FKBP1B;TXNIP;TIMP3;PARVA;FRMD4B;OPLAH;DUSP7
Disease_Perturbations_from_GEO_up.63	polycystic ovary syndrome 11612 human GSE48301 sample 468	8/203	0.00204723	0.0272638	0	0	3.53443	21.8826	HLF;GADD45B;NIPAL3;PDK4;BHLHE41;NR1D1;SQRDL;CIART
Disease_Perturbations_from_GEO_up.64	Type 1 diabetes mellitus C0011854 mouse GSE1659 sample 346	11/352	0.00207346	0.0271817	0	0	2.80269	17.3165	FAM134B;H6PD;GALNT2;HCFC1R1;PDK4;SERPING1;TXNIP;STOM;YPEL3;INMT;RPL19
Disease_Perturbations_from_GEO_up.65	renal cell carcinoma DOID-4450 human GSE38424 sample 664	10/302	0.00215926	0.027871	0	0	2.96974	18.2282	ISG20;KLF10;POR;PHC1;GADD45B;CITED2;GCLM;GPCPD1;PAPSS2;IER3
Disease_Perturbations_from_GEO_up.66	Carcinoma, Hepatocellular C0019204 mouse GSE2127 sample 300	10/302	0.00215926	0.0274487	0	0	2.96974	18.2282	POR;ADH1;CYB5R3;DBP;GPAM;EPHX1;BHLHE40;PLIN2;HERPUD1;RPL19
Disease_Perturbations_from_GEO_up.67	Autism DOID-0060041 human GSE25507 sample 464	9/255	0.0023262	0.0291296	0	0	3.16539	19.1934	ATHL1;NARF;MAFB;CAT;NOSIP;GZMB;CCNDBP1;EIF3D;RPL19
Disease_Perturbations_from_GEO_up.68	Intestinal metaplasia of gastric mucosa C0267187 human GSE2669 sample 349	10/308	0.00248944	0.0307153	0	0	2.91189	17.4588	KLF10;EIF5A;LIMA1;PER3;SLC40A1;NR1D1;SQRDL;FBLN2;MGLL;PAPSS2
Disease_Perturbations_from_GEO_up.69	peripartum cardiomyopathy DOID-9997 human GSE42955 sample 817	9/258	0.00251604	0.0305936	0	0	3.12858	18.7248	LIPE;CPT1A;C6;GPAM;PDK4;TXNIP;ANGPTL4;GPCPD1;PAPSS2
Disease_Perturbations_from_GEO_up.7	Type 2 diabetes mellitus C0011860 mouse GSE2899 sample 203	16/323	7.48761e-07	8.97443e-05	0	0	4.44266	62.663	CCL11;CCNDBP1;DNM1;LIPE;FAM134B;LIMA1;GPAM;HCFC1R1;TSPAN4;SERPING1;TXNIP;TIMP3;TCAP;PLIN2;ANGPTL4;RPL19
Disease_Perturbations_from_GEO_up.70	nemaline myopathy DOID-3191 mouse GSE3384 sample 974	13/472	0.00256412	0.0307328	0	0	2.47017	14.7374	USP2;BGN;HSPB2;PCOLCE;FBLN2;HERPUD1;RAB11B;FAM134B;CYB5R3;NFIC;HCFC1R1;ANGPTL2;RPL19
Disease_Perturbations_from_GEO_up.71	Niemann-Pick disease Type C DOID-14504 mouse GSE39621 sample 469	10/310	0.0026081	0.0308196	0	0	2.8931	17.2114	DBP;GPAM;PIK3IP1;USP2;BHLHE40;TSPAN4;TIMP3;PLIN2;PLD3;DNM1
Disease_Perturbations_from_GEO_up.72	Hepatic lipidosis C0015695 mouse GSE5538 sample 10	10/316	0.0029915	0.0348593	0	0	2.83817	16.4954	EIF5A;POR;ADH1;DBP;EPHX1;CAT;HSD17B11;INMT;HERPUD1;RPL19
Disease_Perturbations_from_GEO_up.73	Diabetic Neuropathy C0011882 mouse GSE11343 sample 7	9/267	0.00316031	0.0363219	0	0	3.02313	17.4044	KLF10;DBP;FKBP1B;EPHX1;BHLHE40;CRY2;PDK4;NR1D1;INMT
Disease_Perturbations_from_GEO_up.74	Alcohol poisoning C0392620 rat GSE3311 sample 288	9/267	0.00316031	0.0358311	0	0	3.02313	17.4044	FAM134B;CPT1A;ACTN1;PDK4;TXNIP;SLC41A1;PIM3;NR1D1;HERPUD1
Disease_Perturbations_from_GEO_up.75	acute myocardial infarction DOID-9408 mouse GSE775 sample 1005	12/434	0.00359813	0.0402511	0	0	2.4798	13.9547	CITED2;MID1IP1;EPHX1;BHLHE40;ANKRD1;BGN;SERPING1;ANGPTL2;AOX1;PCOLCE;FBLN2;RPL19
Disease_Perturbations_from_GEO_up.76	nemaline myopathy DOID-3191 mouse GSE3384 sample 977	11/379	0.00364716	0.0402628	0	0	2.60303	14.6129	FAM134B;TEF;GALNT2;NFIC;FST;USP2;PDK4;AOX1;PIM3;IER3;RPL19
Disease_Perturbations_from_GEO_up.77	Androgen insensitivity syndrome C0039585 human GSE3871 sample 415	9/273	0.00365758	0.0398533	0	0	2.95668	16.5898	SLC6A6;ACSS3;RAB3A;TEF;SLC9A7;USP2;BHLHE41;SLC40A1;PAPSS2
Disease_Perturbations_from_GEO_up.78	nemaline myopathy DOID-3191 mouse GSE3384 sample 971	13/493	0.0037105	0.0399117	0	0	2.36495	13.2356	CITED2;USP2;HSPB2;RAB11B;FAM134B;GPAM;NFIC;HCFC1R1;ANKRD1;TIMP3;ANGPTL2;STOM;YPEL3
Disease_Perturbations_from_GEO_up.79	Muscular Dystrophy C0026850 mouse GSE2507 sample 405	9/278	0.00411721	0.0437258	0	0	2.90351	15.9477	ALAD;GPAM;MID1IP1;HCFC1R1;PDK4;ANKRD1;BGN;ANGPTL2;RAB11B
Disease_Perturbations_from_GEO_up.8	adrenoleukodystrophy DOID-10588 human GSE34309 sample 865	14/258	1.28862e-06	0.000135144	0	0	4.86669	66.0017	KLF10;EIF5A;GADD45B;CITED2;SERPINE1;IFI30;FOXO3;HERPUD1;BMP4;DEPTOR;STC2;ANKRD1;STOM;IER3
Disease_Perturbations_from_GEO_up.80	Down syndrome DOID-14250 human GSE20910 sample 1063	10/333	0.0043269	0.0453784	0	0	2.69328	14.6592	KLF10;FAM134B;RPS9;PLIN2;PIM3;IFI30;CCNDBP1;TPD52L2;HERPUD1;SNCA
Disease_Perturbations_from_GEO_up.81	Nutritional deficiency, NEC C0267975 mouse GSE1776 sample 422	8/230	0.00438489	0.0454188	0	0	3.11952	16.9377	EIF5A;CITED2;EPHX1;ANKRD1;TXNIP;EIF3D;HERPUD1;RPL19
Disease_Perturbations_from_GEO_up.82	Neurological pain disorder C0423704 rat GSE15041 sample 356	8/230	0.00438489	0.0448649	0	0	3.11952	16.9377	UCN;GPAM;CSF1;ANKRD1;CYP4B1;GZMB;SERINC2;RGMA
Disease_Perturbations_from_GEO_up.83	rheumatoid arthritis DOID-7148 human GSE10500 sample 779	8/232	0.00461694	0.04667	0	0	3.09262	16.6322	KLF10;RPS9;NPC1;BHLHE40;SERPING1;TXNIP;PLIN2;IFI30
Disease_Perturbations_from_GEO_up.9	acute myocardial infarction DOID-9408 mouse GSE775 sample 1002	16/352	2.30086e-06	0.000214492	0	0	4.07664	52.9239	DCTN6;ACTN1;SERPINE1;BGN;HSPB2;CYP4B1;HSD17B11;FBLN2;RAB11B;FAM134B;PDK4;ANKRD1;TXNIP;TIMP3;PLIN2;IER3

## Sheet: Cs 160 Down
	Term	Overlap	P.value	Adjusted.P.value	Old.P.value	Old.Adjusted.P.value	Odds.Ratio	Combined.Score	Genes
Aging_Perturbations_from_GEO_down.1	Mouse peripheral adipocyte 6 months vs 14 months GSE25905 aging:297	12/185	6.23562e-06	0.00178339	0	0	4.95152	59.3451	SLC4A7;RCAN1;NR4A1;DNAJB1;NFIL3;IFRD1;REL;CCNL1;GEM;ATF3;APOLD1;FOSL2
Aging_Perturbations_from_GEO_down.2	Mouse liver 6 months vs 26 months GSE20425 aging:372	13/256	3.53511e-05	0.0050552	0	0	3.87643	39.7341	CDKN1A;3110043O21RIK;IFRD1;ZBTB2;ARNTL;RCAN1;DNAJB1;GJA1;PPP1R3C;NFIL3;SGK1;ATF3;SLC39A4
Aging_Perturbations_from_GEO_down.3	Mouse peripheral adipocyte 6 months vs 18 months GSE25905 aging:298	16/388	5.732e-05	0.0054645	0	0	3.14787	30.7448	ERRFI1;WSB1;GFPT2;KLF4;APOLD1;GEM;FOSL2;NR4A1;RCAN1;DNAJB1;NFIL3;CLCF1;REL;SIK1;CCNL1;ATF3
Aging_Perturbations_from_GEO_down.4	Mouse liver 6 months vs 26 months GSE20426 aging:374	10/182	0.000149064	0.010658	0	0	4.19428	36.9564	RCAN1;NR4A1;CDKN1A;WSB1;ALAS1;3110043O21RIK;IFRD1;APBB3;SLC39A4;ATF3
Aging_Perturbations_from_GEO_down.5	Mouse liver 6 months vs 26 months GSE20425 aging:370	12/271	0.000254226	0.0145417	0	0	3.38019	27.9788	CDKN1A;WSB1;UGP2;PPP1R3C;NFIL3;NDUFAF4;USP33;IFRD1;CLOCK;ELL2;PEX13;ARNTL
Disease_Perturbations_from_GEO_down.1	Muscular Dystrophy C0026850 mouse GSE2507 sample 405	17/322	1.31197e-06	0.00110074	0	0	4.03016	54.5843	PLA2G12A;CSE1L;UBE2D3;PHKA1;TEX261;BMI1;DEB1;HK1;LAPTM4B;PPP1CC;NR4A1;2010107E04RIK;UGP2;GNG5;VAPA;SEC61G;SGK1
Disease_Perturbations_from_GEO_down.10	Cardiomyopathy C0878544 human GSE5406 sample 88	14/309	6.16778e-05	0.00517477	0	0	3.45858	33.5261	MTCH1;CDKN1A;IRS1;IFRD1;GTPBP6;KLF4;GEM;RCAN1;RHOT1;UGP2;NFIL3;SIK1;SGK1;SLC38A2
Disease_Perturbations_from_GEO_down.11	Muscular Dystrophy C0026850 mouse GSE3252 sample 158	12/238	7.55473e-05	0.0057622	0	0	3.84887	36.5287	MLXIPL;NR4A1;PPP1R3C;NFIL3;GNG5;IRS1;MAPKAPK2;SLC41A3;DLAT;SGK1;SMR2;SLC38A2
Disease_Perturbations_from_GEO_down.12	Alcoholic Hepatitis DOID-12351 human GSE28619 sample 477	14/325	0.000105462	0.00737357	0	0	3.28831	30.1116	ERRFI1;ALAS1;IRS1;KLF4;ELL2;APOLD1;NR4A1;RCAN1;MLXIPL;NFIL3;SIK1;SGK1;SLC38A2;ATF3
Disease_Perturbations_from_GEO_down.13	Obstructive sleep apnea C0520679 mouse GSE1873 sample 217	14/325	0.000105462	0.00680637	0	0	3.28831	30.1116	CDKN1A;PLA2G12A;MAP3K1;3110043O21RIK;GDE1;ELL2;PARD3B;FAM178A;SFPQ;NFIL3;NDUFAF4;SIK1;CCNL1;SLC38A2
Disease_Perturbations_from_GEO_down.14	endometrial cancer DOID-1380 human GSE17025 sample 844	14/331	0.00012777	0.00765705	0	0	3.22871	28.9463	ERRFI1;MTCH1;MAP3K1;IRS1;SACM1L;BMI1;KLF4;SAT1;SPSB3;GJA1;BTAF1;REEP5;SGK1;ATF3
Disease_Perturbations_from_GEO_down.15	type 2 diabetes mellitus DOID-9352 human GSE13760 sample 882	15/380	0.000157759	0.00882398	0	0	3.01326	26.3794	WSB1;IFRD1;BMI1;SOBP;KLF4;GEM;PPP1CC;DNAJB1;RHOT1;CNIH1;UGP2;VAPA;CCNL1;EMC7;ATF3
Disease_Perturbations_from_GEO_down.16	Idiopathic fibrosing alveolitis C0085786 human GSE21369 sample 321	12/277	0.00031029	0.0162709	0	0	3.30697	26.7137	ERRFI1;NR4A1;NFIL3;IFRD1;RNF217;SIK1;CCNL1;KLF4;ELL2;ATF3;APOLD1;FOSL2
Disease_Perturbations_from_GEO_down.17	Schizophrenia C0036341 human GSE12649 sample 261	11/242	0.000366701	0.0180978	0	0	3.46981	27.4496	MTCH1;TFRC;OPHN1;VAPA;SIK1;SOBP;SAT1;SLC38A2;APOLD1;PAFAH1B1;HK1
Disease_Perturbations_from_GEO_down.18	Leukemia, Adult T Cell C0023493 human GSE10789 sample 351	13/335	0.000504791	0.0235289	0	0	2.96229	22.4878	SAMD8;ALAS1;TFRC;IFRD1;TTC19;FOSL2;DNAJB1;GJA1;WRN;XPO1;CNIH1;PRR18;SPRY1
Disease_Perturbations_from_GEO_down.19	endometrial cancer DOID-1380 human GSE17025 sample 842	12/295	0.000545294	0.024079	0	0	3.10519	23.333	SPSB3;ERRFI1;MTCH1;GJA1;WSB1;BTAF1;MAP3K1;REEP5;BMI1;SGK1;SLC38A2;ATF3
Disease_Perturbations_from_GEO_down.2	idiopathic pulmonary fibrosis DOID-0050156 human GSE24206 sample 871	16/323	6.09265e-06	0.00255587	0	0	3.78134	45.408	ERRFI1;GFPT2;IFRD1;KLF4;APOLD1;FOSL2;NR4A1;NFIL3;FAM65B;SIK1;CCNL1;SGK1;SLC38A2;ATF3;IP6K3;VGLL3
Disease_Perturbations_from_GEO_down.20	Hepatic Cirrhosis C0023890 rat GSE1843 sample 372	12/303	0.000690024	0.0289465	0	0	3.0232	22.0052	HEXIM1;NR4A1;DNAJB1;WSB1;TMEM204;PPP2R5A;CCNL1;SGK1;KLF4;SAT1;SFT2D1;ATF3
Disease_Perturbations_from_GEO_down.21	endometrial cancer DOID-1380 human GSE17025 sample 839	12/311	0.000865662	0.0345853	0	0	2.94544	20.7713	SPSB3;ERRFI1;MTCH1;GJA1;WSB1;MAP3K1;REEP5;IRS1;SACM1L;SGK1;SAT1;ATF3
Disease_Perturbations_from_GEO_down.22	Rift Valley fever DOID-1328 mouse GSE18064 sample 876	13/360	0.000981112	0.037416	0	0	2.75657	19.0943	OTUD4;ERRFI1;CDKN1A;IRS1;IFRD1;UBE2D3;KLF4;WDR43;PPP1CC;CNIH1;SGK1;SLC38A2;SOCS5
Disease_Perturbations_from_GEO_down.23	psoriasis DOID-8893 human GSE14905 sample 754	12/322	0.00116681	0.042563	0	0	2.84482	19.2124	ERRFI1;NR4A1;SAMD8;NFIL3;SNAPC1;REL;SIK1;HMCN1;CCNL1;ATF3;APOLD1;GEM
Disease_Perturbations_from_GEO_down.24	Diabetes and Obesity DOID-9970 mouse GSE54917 sample 807	11/282	0.00129184	0.0451606	0	0	2.97764	19.8063	ZFP568;NR4A1;DNAJB1;FAM178A;NOXRED1;GFPT2;FAM65B;KLF4;APOLD1;GEM;FOSL2
Disease_Perturbations_from_GEO_down.3	Uterine leiomyoma C0042133 human GSE593 sample 16	16/330	7.9788e-06	0.0022314	0	0	3.70113	43.4466	MTCH1;UBE2D3;KLF4;SAT1;APOLD1;GEM;RAP2C;NR4A1;UGP2;NFIL3;SIK1;SPRY1;CCNL1;SGK1;SLC38A2;ATF3
Disease_Perturbations_from_GEO_down.4	type 2 diabetes mellitus DOID-9352 mouse GSE54917 sample 614	15/304	1.24916e-05	0.00262011	0	0	3.76657	42.5263	ZFP568;NOXRED1;IRS1;GFPT2;KLF4;APOLD1;GEM;FOSL2;NR4A1;DNAJB1;FAM178A;TMEM204;FAM65B;ATF3;FBN1
Disease_Perturbations_from_GEO_down.5	idiopathic pulmonary fibrosis DOID-0050156 human GSE24206 sample 867	15/307	1.4027e-05	0.00235373	0	0	3.72977	41.6784	ERRFI1;GFPT2;IFRD1;KLF4;APOLD1;FOSL2;NR4A1;DNAJB1;NFIL3;FAM65B;SIK1;CCNL1;SLC38A2;ATF3;IP6K3
Disease_Perturbations_from_GEO_down.6	acute myocarditis DOID-3951 mouse GSE35182 sample 801	5/282	2.85167e-05	0.00398759	0	0	13.6314	142.653	CDKN1A;SCGB1C1;AQP6;NPAS2;ARNTL
Disease_Perturbations_from_GEO_down.7	Papillary Carcinoma of the Thyroid C0238463 human GSE3678 sample 306	14/292	3.34144e-05	0.00400496	0	0	3.65994	37.7212	ERRFI1;MTCH1;IRS1;SACM1L;KLF4;APOLD1;ZBTB2;RCAN1;GJA1;REEP5;SGK1;SLC38A2;ATF3;IP6K3
Disease_Perturbations_from_GEO_down.8	breast cancer DOID-1612 human GSE9574 sample 448	13/256	3.53511e-05	0.00370744	0	0	3.87643	39.7341	DNTTIP2;ARHGAP29;KLF4;GEM;LAPTM4B;OPHN1;NFIL3;SIK1;SPRY1;CCNL1;SGK1;SLC38A2;ATF3
Disease_Perturbations_from_GEO_down.9	Duchenne muscular dystrophy (DMD) C0013264 mouse GSE1008 sample 298	13/267	5.44941e-05	0.00508006	0	0	3.71673	36.4887	PLA2G12A;ALAS1;TFRC;IFRD1;PPP2R5A;PHKA1;QRSL1;RCAN1;2010107E04RIK;UGP2;PPP1R3C;SLC38A2;SFT2D1
Disease_Perturbations_from_GEO_up.1	Urothelial carcinoma in situ C0334267 human GSE3167 sample 229	20/380	1.56812e-07	0.000131565	0	0	4.01768	62.9498	MTCH1;CDKN1A;ALAS1;TFRC;KLF4;SAT1;APOLD1;GEM;PPP1CC;NR4A1;RCAN1;GJA1;OPHN1;NFIL3;VAPA;SIK1;SPRY1;CCNL1;SGK1;ATF3
Disease_Perturbations_from_GEO_up.2	Hutchinson-Gilford progeria syndrome UMLS CUI-C0033300 mouse GSE32609 sample 984	16/265	4.63672e-07	0.00019451	0	0	4.60896	67.2175	ERRFI1;CDKN1A;3110043O21RIK;UBE2D3;GDE1;ELL2;NR4A1;SFPQ;NFIL3;D230025D16RIK;RNF217;MAPKAPK2;SIK1;SGK1;APBB3;SLC38A2
Disease_Perturbations_from_GEO_up.3	Infection by Yersinia enterocolitica C0238528 mouse GSE2973 sample 127	16/316	4.61589e-06	0.00129091	0	0	3.86511	47.4867	UBE2F;ERRFI1;CDKN1A;3110043O21RIK;IFRD1;ELL2;TANK;GEM;RCAN1;NFIL3;MAPKAPK2;REL;CCNL1;SGK1;SLC38A2;ATF3
Disease_Perturbations_from_GEO_up.4	colon cancer DOID-219 mouse GSE63032 sample 661	15/372	0.000125034	0.0262259	0	0	3.07806	27.6623	ERRFI1;CDKN1A;PLA2G12A;IRS1;GFPT2;PHKA1;KLF4;SAT1;APOLD1;GEM;FOSL2;NR4A1;NFIL3;SIK1;ATF3
Disease_Perturbations_from_GEO_up.5	acute myocardial infarction DOID-9408 mouse GSE775 sample 1000	16/443	0.000262442	0.0440378	0	0	2.75705	22.7332	OTUD4;ERRFI1;IFRD1;MTIF2;HPRT;BMI1;NR4A1;RCAN1;2010107E04RIK;UGP2;GNG5;VAPA;CHCHD7;SGK1;ATF3;PAFAH1B1
