# Supplementary material for: Long-Term Effects of Very Low Dose Particle Radiation on Gene Expression in the Heart: Degenerative Disease Risks
Source: Cells. 2021 Feb 13;10(2):387. doi: 10.3390/cells10020387 (PMC7917872; doi:10.3390/cells10020387)
Supplement: Supplementary file 1 [file cells-10-00387-s001.zip › DGoukassian_Tissue Sharing_Supplementary Table 4.xlsx]

## Sheet: Si4.GSA.up
	Term	Overlap	P.value	Adjusted.P.value	Old.P.value	Old.Adjusted.P.value	Odds.Ratio	Combined.Score	Genes
Aging_Perturbations_from_GEO_down.1	Mouse peripheral adipocyte 6 months vs 18 months GSE25905 aging:298	9/388	2.73073e-08	7.80989e-06	0	0	12.5383	218.369	ADAMTS4;ERRFI1;CLDN5;RCAN1;WSB1;CD93;SLC16A6;REL;MPEG1
Aging_Perturbations_from_GEO_down.2	Mouse cardiacventricle 4 months vs 25 months GSE12480 aging:149	5/131	4.11329e-06	0.000588201	0	0	20.6313	255.855	ADAM19;ERRFI1;CLDN5;CXCL9;YPEL2
Aging_Perturbations_from_GEO_down.3	Mouse peripheral adipocyte 6 months vs 14 months GSE25905 aging:297	4/185	0.000368669	0.0351464	0	0	11.6874	92.3958	ADAMTS4;RCAN1;CXCL9;REL
Aging_Perturbations_from_GEO_up	Mouse lung 3 months vs 9 months GSE27964 aging:337	6/281	1.17557e-05	0.00336212	0	0	11.5418	131.013	ADAMTS4;CDKN1A;CXCL9;WSB1;CD93;PHF11D
Disease_Perturbations_from_GEO_down	acute myocarditis DOID-3951 mouse GSE35182 sample 801	43918	1.84935e-05	0.0155161	0	0	57.9151	631.163	CDKN1A;NPAS2;ARNTL
Disease_Perturbations_from_GEO_up.1	acute myocarditis DOID-3951 mouse GSE35182 sample 802	8/513	3.55745e-06	0.0029847	0	0	8.42948	105.76	CX3CR1;SPON2;RCAN1;CXCL9;DDX58;PHF11D;AIF1;MPEG1
Disease_Perturbations_from_GEO_up.10	osteoarthritis DOID-8398 rat GSE8077 sample 943	5/374	0.000593143	0.0497647	0	0	7.22648	53.6933	ADAMTS4;CLDN5;CD93;NPAS2;ARNTL
Disease_Perturbations_from_GEO_up.2	pulmonary tuberculosis DOID-2957 mouse GSE48027 sample 831	8/552	6.09863e-06	0.00255838	0	0	7.83392	94.0654	CX3CR1;CDKN1A;CXCL9;MMP14;DDX58;PHF11D;AIF1;MPEG1
Disease_Perturbations_from_GEO_up.3	Down syndrome DOID-14250 mouse GSE39159 sample 529	7/516	3.84217e-05	0.0107453	0	0	7.33291	74.5529	WSB1;SLC16A6;REL;EDA2R;ARNTL;VGLL3;YPEL2
Disease_Perturbations_from_GEO_up.4	glomerulosclerosis DOID-0050851 mouse GSE20844 sample 492	5/238	7.30891e-05	0.0153304	0	0	11.3559	108.152	ERRFI1;CDKN1A;CXCL9;EDA2R;MPEG1
Disease_Perturbations_from_GEO_up.5	acute myocardial infarction DOID-9408 mouse GSE775 sample 1003	5/303	0.000226175	0.0379522	0	0	8.91981	74.8747	RCAN1;CDKN1A;MMP14;CD93;BMI1
Disease_Perturbations_from_GEO_up.6	acute myocardial infarction DOID-9408 mouse GSE775 sample 1001	5/308	0.000243961	0.0341139	0	0	8.77501	72.9949	ERRFI1;CLDN5;RCAN1;CDKN1A;CD93
Disease_Perturbations_from_GEO_up.7	Infection by Yersinia enterocolitica C0238528 mouse GSE2973 sample 127	5/316	0.000274614	0.0329145	0	0	8.55286	70.1347	ERRFI1;RCAN1;CDKN1A;MMP14;REL
Disease_Perturbations_from_GEO_up.8	colitis DOID-0060180 mouse GSE34874 sample 800	5/345	0.000410895	0.0430926	0	0	7.83392	61.0824	ADAMTS4;CXCL9;CD93;SLC16A6;MPEG1
Disease_Perturbations_from_GEO_up.9	ulcerative colitis DOID-8577 human GSE9452 sample 924	5/361	0.00050519	0.0470949	0	0	7.48671	56.8285	CXCL9;CD93;DDX58;AIF1;MPEG1

## Sheet: Si 4 Down
	Term	Overlap	P.value	Adjusted.P.value	Old.P.value	Old.Adjusted.P.value	Odds.Ratio	Combined.Score	Genes
Aging_Perturbations_from_GEO_down.1	Mouse liver 6 months vs 26 months GSE20425 aging:366	7/296	2.20301e-07	6.30061e-05	0	0	15.7658	241.662	PER2;WEE1;DBP;TEF;USP2;UPP2;NR1D2
Aging_Perturbations_from_GEO_down.10	Mouse bone marrow adipocyte 14 months vs 18 months GSE25905 aging:296	4/329	0.00140556	0.0401991	0	0	8.10537	53.2305	GADD45B;ZBTB16;BHLHE41;CIART
Aging_Perturbations_from_GEO_down.11	Mouse heart 6 months vs 14 months GSE15129 aging:317	3/153	0.00153159	0.0398215	0	0	13.0719	84.7248	ZBTB16;TCAP;RHOBTB1
Aging_Perturbations_from_GEO_down.12	Human biceps brachii muscles 24 years vs 70 years GDS4858 aging:33	4/367	0.00209608	0.0499566	0	0	7.26612	44.8152	WEE1;BHLHE41;TRIP10;CIART
Aging_Perturbations_from_GEO_down.13	Human skeletal muscle 19 years vs 65 years GDS4858 aging:11	4/375	0.00226679	0.0498694	0	0	7.11111	43.3023	WEE1;BHLHE41;TRIP10;CIART
Aging_Perturbations_from_GEO_down.14	Human CD4+lyphocytes 40 years vs 81 years GSE62373 aging:165	4/380	0.00237825	0.0485842	0	0	7.01754	42.3957	NR1D2;GPATCH3;FAM214A;IER3
Aging_Perturbations_from_GEO_down.2	Mouse whole kidney 14 weeks vs 96 weeks GSE74463 aging:466	6/179	2.34734e-07	3.35669e-05	0	0	22.3464	341.113	DBP;PER3;ZBTB16;USP2;UPP2;CIART
Aging_Perturbations_from_GEO_down.3	Mouse liver 6 months vs 26 months GSE20426 aging:374	6/182	2.58912e-07	2.4683e-05	0	0	21.978	333.336	DBP;ZBTB16;USP2;CRY2;UPP2;CIART
Aging_Perturbations_from_GEO_down.4	Human skeletal muscle 19 years vs 65 years GDS4858 aging:10	6/341	9.87979e-06	0.000706405	0	0	11.7302	135.191	WEE1;ZBTB16;BHLHE41;TRIP10;RHOBTB1;CIART
Aging_Perturbations_from_GEO_down.5	Mouse liver 6 months vs 26 months GSE20425 aging:367	5/224	1.91123e-05	0.00109322	0	0	14.881	161.684	PER2;DBP;ZBTB16;USP2;UPP2
Aging_Perturbations_from_GEO_down.6	Rat extraocularmuscles 6 months vs 30 months GDS1279 aging:72	5/260	3.90225e-05	0.00186007	0	0	12.8205	130.146	DBP;BHLHE41;TRIP10;TCAP;NR1D2
Aging_Perturbations_from_GEO_down.7	Mouse small intestine 4 months vs 21 months GSE39974 aging:207	6/442	4.26232e-05	0.00174146	0	0	9.04977	91.0689	PER2;DBP;PER3;ZBTB16;USP2;TMTC1
Aging_Perturbations_from_GEO_down.8	Mouse liver 6 months vs 26 months GSE20426 aging:378	4/281	0.000783782	0.0280202	0	0	9.48992	67.866	DBP;USP2;UPP2;FAM214A
Aging_Perturbations_from_GEO_down.9	Mouse cochlea 4 weeks vs 15 weeks GSE35234 aging:157	4/313	0.00116965	0.037169	0	0	8.5197	57.5169	PER2;DBP;TCAP;CIART
Aging_Perturbations_from_GEO_up.1	Mouse liver 6 months vs 26 months GSE20425 aging:373	7/327	4.3162e-07	0.000123443	0	0	14.2712	209.154	PER2;DBP;TEF;MID1IP1;USP2;TSPAN4;UPP2
Aging_Perturbations_from_GEO_up.2	Mouse liver 6 months vs 26 months GSE20425 aging:370	6/329	8.05552e-06	0.00115194	0	0	12.1581	142.604	DBP;TEF;USP2;TSPAN4;UPP2;NR1D2
Aging_Perturbations_from_GEO_up.3	Mouse hippocampus 3 months vs 18 months GSE29075 aging:275	6/338	9.39508e-06	0.000895664	0	0	11.8343	136.986	PER2;DBP;ZBTB16;NR1D2;CIART;DUSP7
Aging_Perturbations_from_GEO_up.4	Mouse liver 6 months vs 26 months GSE20425 aging:372	6/344	1.03846e-05	0.000742499	0	0	11.6279	133.432	DBP;TEF;MID1IP1;USP2;UPP2;NR1D2
Aging_Perturbations_from_GEO_up.5	Mouse retina 10 days vs 60 days GDS2936 aging:254	5/311	9.11711e-05	0.00521499	0	0	10.7181	99.7082	TEF;MID1IP1;USP2;NR1D2;IER3
Aging_Perturbations_from_GEO_up.6	Mouse heart 25 weeks vs 100 weeks GSE41018 aging:401	5/312	9.25591e-05	0.00441198	0	0	10.6838	99.2272	PER2;DBP;MID1IP1;TCAP;IER3
Aging_Perturbations_from_GEO_up.7	Mouse hippocampus 3 months vs 18 months GSE29075 aging:274	5/316	9.82748e-05	0.00401523	0	0	10.5485	97.3391	PER2;DBP;NR1D2;CIART;IER3
Aging_Perturbations_from_GEO_up.8	Mouse cardiacventricle 4 months vs 25 months GSE12480 aging:149	5/469	0.000609296	0.0217823	0	0	7.10732	52.617	DBP;ZBTB16;TSPAN4;CIART;IER3
Aging_Perturbations_from_GEO_up.9	Mouse retina 2 days vs 60 days GDS2936 aging:253	4/297	0.000963111	0.0306055	0	0	8.97868	62.36	TEF;USP2;NR1D2;IER3
Disease_Perturbations_from_GEO_down.1	Psoriasis vulgaris C0263361 human GSE14905 sample 93	7/236	4.70779e-08	3.94984e-05	0	0	19.774	333.616	WEE1;GADD45B;ZBTB16;CRY2;NR1D2;CIART;IER3
Disease_Perturbations_from_GEO_down.10	Cardiac Hypertrophy C1383860 mouse GSE1621 sample 51	5/313	9.39633e-05	0.00788352	0	0	10.6496	98.7498	TEF;MID1IP1;USP2;NR1D2;IER3
Disease_Perturbations_from_GEO_down.11	colon cancer DOID-219 mouse GSE63032 sample 662	5/317	9.97453e-05	0.00760785	0	0	10.5152	96.8758	DBP;USP2;BHLHE41;TMTC1;CIART
Disease_Perturbations_from_GEO_down.12	Obstructive sleep apnea C0520679 mouse GSE1873 sample 217	5/325	0.000112129	0.0078397	0	0	10.2564	93.2909	HLF;GADD45B;ZBTB16;USP2;TSPAN4
Disease_Perturbations_from_GEO_down.13	Emery-Dreifuss muscular dystrophy DOID-11726 mouse GSE6399 sample 675	5/347	0.000152338	0.00983164	0	0	9.60615	84.4324	DBP;ZBTB16;USP2;TCAP;NR1D2
Disease_Perturbations_from_GEO_down.14	breast cancer DOID-1612 human GSE3744 sample 978	5/443	0.00047018	0.0281772	0	0	7.52445	57.6553	HLF;ZBTB16;RASSF6;TMTC1;IL17B
Disease_Perturbations_from_GEO_down.15	acute myocardial infarction DOID-9408 mouse GSE775 sample 1002	4/248	0.000490717	0.0274474	0	0	10.7527	81.9316	DBP;TEF;MID1IP1;NR1D2
Disease_Perturbations_from_GEO_down.16	Breast Cancer C0006142 human GSE3744 sample 24	5/449	0.000499896	0.0262133	0	0	7.4239	56.4299	HLF;ZBTB16;RASSF6;TMTC1;IL17B
Disease_Perturbations_from_GEO_down.17	Asthma, allergic C0155877 mouse GSE2276 sample 348	4/262	0.000603219	0.0297706	0	0	10.1781	75.4527	DBP;TEF;ZBTB16;NR1D2
Disease_Perturbations_from_GEO_down.18	Wilson disease DOID-893 mouse GSE5348 sample 966	4/284	0.000815432	0.0380082	0	0	9.38967	66.7774	DBP;TEF;USP2;UPP2
Disease_Perturbations_from_GEO_down.19	fragile X syndrome DOID-14261 human GSE7329 sample 809	4/288	0.000859027	0.0379328	0	0	9.25926	65.3677	FER1L5;RASSF6;TMTC1;FAM214A
Disease_Perturbations_from_GEO_down.2	colon cancer DOID-219 mouse GSE63032 sample 661	6/228	9.70604e-07	0.000407169	0	0	17.5439	242.901	HLF;DBP;PER3;BHLHE41;TCAP;CIART
Disease_Perturbations_from_GEO_down.20	acute myocardial infarction DOID-9408 mouse GSE775 sample 1001	4/292	0.000904248	0.0379332	0	0	9.13242	64.0037	DBP;TEF;ZBTB16;USP2
Disease_Perturbations_from_GEO_down.21	Huntington's disease DOID-12858 mouse GSE19780 sample 527	4/294	0.000927478	0.037055	0	0	9.07029	63.3382	PER2;WEE1;TEF;CIART
Disease_Perturbations_from_GEO_down.22	Pulmonary Fibrosis C0034069 mouse GSE2640 sample 406	4/294	0.000927478	0.0353706	0	0	9.07029	63.3382	DBP;MID1IP1;TCAP;NR1D2
Disease_Perturbations_from_GEO_down.23	acute myocardial infarction DOID-9408 mouse GSE775 sample 1003	4/297	0.000963111	0.0351326	0	0	8.97868	62.36	DBP;TEF;MID1IP1;NR1D2
Disease_Perturbations_from_GEO_down.24	dilated cardiomyopathy DOID-12930 human GSE42955 sample 678	4/303	0.00103726	0.0362609	0	0	8.80088	60.4724	PER3;MID1IP1;NR1D2;CIART
Disease_Perturbations_from_GEO_down.25	Asthma, allergic C0155877 mouse GSE3184 sample 436	4/304	0.00105	0.0352379	0	0	8.77193	60.1664	DBP;TEF;MID1IP1;NR1D2
Disease_Perturbations_from_GEO_down.26	idiopathic pulmonary fibrosis DOID-0050156 human GSE24206 sample 867	4/307	0.00108887	0.0351371	0	0	8.68621	59.2626	GADD45B;ZBTB16;TMTC1;IER3
Disease_Perturbations_from_GEO_down.27	idiopathic pulmonary fibrosis DOID-0050156 human GSE24206 sample 871	4/323	0.00131352	0.0408164	0	0	8.25593	54.7785	GADD45B;ZBTB16;TMTC1;IER3
Disease_Perturbations_from_GEO_down.28	muscular dystrophy DOID-9884 human GSE42806 sample 530	4/325	0.00134371	0.0402634	0	0	8.20513	54.2549	GADD45B;MID1IP1;TRIP10;RHOBTB1
Disease_Perturbations_from_GEO_down.29	Alcohol poisoning C0392620 rat GSE3311 sample 288	4/333	0.00146938	0.0425106	0	0	8.00801	52.2356	PER2;DBP;BHLHE41;TSPAN4
Disease_Perturbations_from_GEO_down.3	Duchenne muscular dystrophy DOID-11723 human GSE6011 sample 674	6/237	1.21614e-06	0.000340114	0	0	16.8776	229.871	PER3;MID1IP1;BHLHE41;TRIP10;NR1D2;RHOBTB1
Disease_Perturbations_from_GEO_down.30	Squamous cell carcinoma of lung C0149782 human GSE3268 sample 441	4/335	0.00150204	0.0420069	0	0	7.9602	51.7487	GADD45B;ZBTB16;BHLHE41;TSPAN4
Disease_Perturbations_from_GEO_down.31	peripartum cardiomyopathy DOID-9997 human GSE42955 sample 817	4/342	0.00162034	0.0438538	0	0	7.79727	50.0984	PER3;MID1IP1;NR1D2;CIART
Disease_Perturbations_from_GEO_down.32	allergic contact dermatitis DOID-3042 human GSE6281 sample 927	4/345	0.00167298	0.0438635	0	0	7.72947	49.4156	ZBTB16;NR1D2;RHOBTB1;CIART
Disease_Perturbations_from_GEO_down.4	cerebral palsy DOID-1969 human GSE31243 sample 503	6/309	5.62823e-06	0.00118052	0	0	12.945	156.475	ZBTB16;USP2;BHLHE41;TCAP;NR1D2;RHOBTB1
Disease_Perturbations_from_GEO_down.5	osteoarthritis DOID-8398 rat GSE8077 sample 943	5/226	1.99471e-05	0.00334713	0	0	14.7493	159.623	PER2;DBP;TEF;TCAP;NR1D2
Disease_Perturbations_from_GEO_down.6	sporadic breast cancer DOID-8029 human GSE3744 sample 979	6/400	2.43697e-05	0.0034077	0	0	10	106.222	HLF;ZBTB16;RASSF6;TMTC1;FAM214A;IL17B
Disease_Perturbations_from_GEO_down.7	Polymyositis C0085655 human GSE3112 sample 227	5/279	5.45749e-05	0.00654119	0	0	11.9474	117.275	ZBTB16;MID1IP1;BHLHE41;TCAP;RHOBTB1
Disease_Perturbations_from_GEO_down.8	cerebral palsy DOID-1969 human GSE31243 sample 878	5/288	6.34364e-05	0.00665289	0	0	11.5741	111.869	USP2;BHLHE41;TCAP;NR1D2;RHOBTB1
Disease_Perturbations_from_GEO_down.9	cerebral palsy DOID-1969 human GSE31243 sample 877	5/309	8.84433e-05	0.00824488	0	0	10.7875	100.681	ZBTB16;USP2;TCAP;NR1D2;RHOBTB1
Disease_Perturbations_from_GEO_up.1	polycystic ovary syndrome DOID-11612 human GSE48301 sample 560	7/325	4.14151e-07	0.000347473	0	0	14.359	211.034	PER2;HLF;PER3;GADD45B;BHLHE41;NR1D2;CIART
Disease_Perturbations_from_GEO_up.2	polycystic ovary syndrome DOID-11612 human GSE48301 sample 818	6/222	8.30731e-07	0.000348491	0	0	18.018	252.27	HLF;PER3;GADD45B;BHLHE41;NR1D2;CIART
Disease_Perturbations_from_GEO_up.3	polycystic ovary syndrome DOID-11612 human GSE48301 sample 806	6/241	1.34049e-06	0.000374889	0	0	16.5975	224.439	PER2;HLF;PER3;GADD45B;BHLHE41;NR1D2
Disease_Perturbations_from_GEO_up.4	colitis DOID-0060180 mouse GSE34874 sample 800	6/345	1.05574e-05	0.00221442	0	0	11.5942	132.854	DBP;PER3;ZBTB16;TSPAN4;CIART;IER3
Disease_Perturbations_from_GEO_up.5	polycystic ovary syndrome 11612 human GSE48301 sample 468	5/203	1.18863e-05	0.00199452	0	0	16.4204	186.209	HLF;GADD45B;BHLHE41;FAM214A;CIART
Disease_Perturbations_from_GEO_up.6	cystic fibrosis DOID-1485 mouse GSE33319 sample 1048	5/276	5.18452e-05	0.00724968	0	0	12.0773	119.17	PER2;GADD45B;USP2;CRY2;CIART
Disease_Perturbations_from_GEO_up.7	type 2 diabetes mellitus DOID-9352 mouse GSE54917 sample 614	5/296	7.22126e-05	0.00865519	0	0	11.2613	107.386	HLF;DBP;MID1IP1;USP2;DUSP7
Disease_Perturbations_from_GEO_up.8	Idiosyncratic drug effect C0277580 rat GSE2825 sample 304	5/311	9.11711e-05	0.00956157	0	0	10.7181	99.7082	DBP;MID1IP1;USP2;NR1D2;IER3
Disease_Perturbations_from_GEO_up.9	acute myocarditis DOID-3951 mouse GSE35182 sample 801	6/572	0.000176256	0.0164309	0	0	6.99301	60.4446	DBP;PER3;BHLHE41;TSPAN4;TCAP;CIART
Drug_Perturbations_from_GEO_down.1	streptozocin DB00428 mouse GSE39752 sample 3065	10/241	1.30194e-12	1.17566e-09	0	0	27.6625	757.045	PER2;WEE1;DBP;PER3;TEF;MID1IP1;RASSF6;USP2;RHOBTB1;CIART
Drug_Perturbations_from_GEO_down.10	Lipopolysaccharide 11970143 human GSE5504 sample 3484	5/182	6.9975e-06	0.000631874	0	0	18.315	217.399	DBP;MID1IP1;USP2;FAM214A;DUSP7
Drug_Perturbations_from_GEO_down.11	simvastatin 54454 mouse GSE1871 sample 3618	5/198	1.05345e-05	0.000864784	0	0	16.835	192.944	DBP;TEF;ZBTB16;TSPAN4;TCAP
Drug_Perturbations_from_GEO_down.12	Heregulin 56310950 human GSE22288 sample 3215	5/300	7.69381e-05	0.00578959	0	0	11.1111	105.25	WEE1;BHLHE41;NR1D2;FAM214A;IER3
Drug_Perturbations_from_GEO_down.13	SODIUM ARSENITE 443495 mouse GSE11056 sample 3354	5/332	0.000123907	0.00860678	0	0	10.0402	90.3211	HLF;DBP;ZBTB16;TCAP;NR1D2
Drug_Perturbations_from_GEO_down.14	formaldehyde 712 rat GSE7002 sample 3552	4/186	0.000164261	0.0105948	0	0	14.3369	124.933	DBP;TEF;USP2;BHLHE41
Drug_Perturbations_from_GEO_down.15	Insulin Regular DB00030 mouse GSE39752 sample 3290	4/230	0.000369176	0.0222244	0	0	11.5942	91.6433	WEE1;PER3;MID1IP1;RHOBTB1
Drug_Perturbations_from_GEO_down.16	etanercept DB00005 human GSE47751 sample 2593	4/238	0.000420148	0.0237121	0	0	11.2045	87.1138	WEE1;NR1D2;CIART;DUSP7
Drug_Perturbations_from_GEO_down.17	bleomycin DB00290 mouse GSE485 sample 2684	4/248	0.000490717	0.0260657	0	0	10.7527	81.9316	DBP;MID1IP1;NR1D2;IER3
Drug_Perturbations_from_GEO_down.18	estradiol 5757 mouse GSE2195 sample 3621	4/266	0.000638471	0.03203	0	0	10.0251	73.7487	DBP;PER3;TEF;NR1D2
Drug_Perturbations_from_GEO_down.19	ubiquinol 9962735 mouse GSE15129 sample 3457	4/267	0.000647508	0.0307737	0	0	9.98752	73.3321	ZBTB16;TCAP;RHOBTB1;IER3
Drug_Perturbations_from_GEO_down.2	SODIUM ARSENITE 443495 mouse GSE11056 sample 3359	9/308	4.6688e-10	2.10797e-07	0	0	19.4805	418.538	PER2;WEE1;HLF;DBP;TEF;TSPAN4;TCAP;NR1D2;CIART
Drug_Perturbations_from_GEO_down.20	TRICHLOROETHYLENE 6575 mouse GSE24278 sample 3311	4/278	0.000753013	0.0339985	0	0	9.59233	68.9825	WEE1;PER3;USP2;CIART
Drug_Perturbations_from_GEO_down.21	TRICHLOROETHYLENE 6575 mouse GSE24278 sample 3313	4/288	0.000859027	0.0369382	0	0	9.25926	65.3677	PER2;PER3;USP2;CIART
Drug_Perturbations_from_GEO_down.22	TRICHLOROETHYLENE 6575 mouse GSE24278 sample 3323	4/293	0.000915811	0.0375899	0	0	9.10125	63.6696	WEE1;PER3;USP2;CIART
Drug_Perturbations_from_GEO_down.23	ethanol DB00898 mouse GSE52644 sample 3476	4/314	0.00118352	0.0464658	0	0	8.49257	57.2337	WEE1;DBP;MID1IP1;USP2
Drug_Perturbations_from_GEO_down.24	dexamethasone DB01234 human GSE34313 sample 3169	4/314	0.00118352	0.0445298	0	0	8.49257	57.2337	PER2;PER3;IER3;DUSP7
Drug_Perturbations_from_GEO_down.25	methylprednisolone 6741 rat GSE490 sample 3660	4/322	0.0012986	0.0469055	0	0	8.28157	55.0432	DBP;BHLHE41;TCAP;NR1D2
Drug_Perturbations_from_GEO_down.26	methylprednisolone 6741 rat GSE490 sample 3670	4/330	0.00142133	0.0493639	0	0	8.08081	52.9791	DBP;BHLHE41;TCAP;NR1D2
Drug_Perturbations_from_GEO_down.27	ethanol DB00898 rat GSE3311 sample 2737	4/333	0.00146938	0.0491425	0	0	8.00801	52.2356	PER2;DBP;BHLHE41;TSPAN4
Drug_Perturbations_from_GEO_down.28	alfacalcidol 5282181 human GSE15947 sample 3363	4/334	0.00148564	0.047912	0	0	7.98403	51.9913	HLF;GADD45B;FAM214A;IER3
Drug_Perturbations_from_GEO_down.3	TRICHLOROETHYLENE 6575 mouse GSE24278 sample 3310	8/262	3.55473e-09	1.06998e-06	0	0	20.3562	396.03	PER2;WEE1;PER3;TEF;USP2;CRY2;NR1D2;CIART
Drug_Perturbations_from_GEO_down.4	alfacalcidol 5282181 human GSE15947 sample 3362	7/219	2.81813e-08	6.36194e-06	0	0	21.309	370.448	HLF;ZBTB16;TMTC1;RHOBTB1;CIART;IER3;DUSP7
Drug_Perturbations_from_GEO_down.5	TRICHLOROETHYLENE 6575 mouse GSE24278 sample 3315	6/245	1.47505e-06	0.000266395	0	0	16.3265	219.213	PER2;PER3;USP2;BHLHE41;TCAP;CIART
Drug_Perturbations_from_GEO_down.6	NICKEL 935 human GSE6281 sample 3480	6/304	5.12579e-06	0.000771432	0	0	13.1579	160.279	PER2;HLF;PER3;ZBTB16;NR1D2;CIART
Drug_Perturbations_from_GEO_down.7	formoterol DB00983 human GSE30242 sample 2631	6/315	6.28335e-06	0.000810553	0	0	12.6984	152.097	GADD45B;MID1IP1;BHLHE41;NR1D2;IER3;DUSP7
Drug_Perturbations_from_GEO_down.8	coenzyme Q10 5281915 mouse GSE15129 sample 3454	6/317	6.51502e-06	0.000735383	0	0	12.6183	150.68	DBP;ZBTB16;MID1IP1;USP2;TCAP;RHOBTB1
Drug_Perturbations_from_GEO_down.9	SODIUM ARSENITE 443495 mouse GSE11056 sample 3361	6/320	6.87551e-06	0.000689843	0	0	12.5	148.594	PER2;WEE1;HLF;DBP;TSPAN4;TCAP
Drug_Perturbations_from_GEO_up.1	formaldehyde 712 rat GSE7002 sample 3548	9/247	6.59177e-11	5.97214e-08	0	0	24.2915	569.456	PER2;WEE1;DBP;TEF;USP2;CRY2;BHLHE41;TSPAN4;NR1D2
Drug_Perturbations_from_GEO_up.10	TRICHLOROETHYLENE 6575 mouse GSE24278 sample 3317	5/294	6.99356e-05	0.00633617	0	0	11.3379	108.48	WEE1;PER3;USP2;BHLHE41;CIART
Drug_Perturbations_from_GEO_up.11	Insulin 3989 human GSE22309 sample 3370	5/308	8.71032e-05	0.00717414	0	0	10.8225	101.173	PER2;ZBTB16;USP2;IER3;DUSP7
Drug_Perturbations_from_GEO_up.12	formaldehyde 712 rat GSE7002 sample 3538	5/318	0.000101233	0.00764307	0	0	10.4822	96.416	WEE1;DBP;TEF;BHLHE41;TSPAN4
Drug_Perturbations_from_GEO_up.13	cycloheximide 6197 human GSE8597 sample 3059	5/320	0.000104259	0.00726604	0	0	10.4167	95.5066	HLF;GADD45B;TSPAN4;NR1D2;CIART
Drug_Perturbations_from_GEO_up.14	heroin 5462328 mouse GSE30305 sample 2620	5/347	0.000152338	0.00985842	0	0	9.60615	84.4324	DBP;USP2;TCAP;NR1D2;CIART
Drug_Perturbations_from_GEO_up.15	Insulin 3989 human GSE22309 sample 3368	5/397	0.000284429	0.0171795	0	0	8.39631	68.5561	PER2;ZBTB16;USP2;IER3;DUSP7
Drug_Perturbations_from_GEO_up.16	formaldehyde 712 rat GSE7002 sample 3539	4/224	0.000333977	0.0189115	0	0	11.9048	95.2909	PER2;WEE1;TEF;TSPAN4
Drug_Perturbations_from_GEO_up.17	irinotecan DB00762 rat GSE11722 sample 2769	4/224	0.000333977	0.017799	0	0	11.9048	95.2909	GADD45B;USP2;CRY2;IER3
Drug_Perturbations_from_GEO_up.18	quercetin DB04216 mouse GSE38067 sample 3440	4/227	0.00035126	0.0176801	0	0	11.7474	93.4389	DBP;USP2;UPP2;NR1D2
Drug_Perturbations_from_GEO_up.19	carboplatin (30 h) 10339178 human GSE13525 sample 3031	5/423	0.000380695	0.0181531	0	0	7.88022	62.045	GADD45B;MID1IP1;BHLHE41;NR1D2;IER3
Drug_Perturbations_from_GEO_up.2	formaldehyde 712 rat GSE7002 sample 3543	7/313	3.21357e-07	0.000145575	0	0	14.9095	222.907	PER2;WEE1;DBP;TEF;BHLHE41;TSPAN4;NR1D2
Drug_Perturbations_from_GEO_up.20	methamphetamine 10836 mouse GSE30305 sample 2612	4/253	0.000529003	0.0239639	0	0	10.5402	79.5206	PER2;DBP;TCAP;CIART
Drug_Perturbations_from_GEO_up.21	haloperidol 3559 mouse GSE6467 sample 2466	4/260	0.000586123	0.025287	0	0	10.2564	76.328	PER2;DBP;CRY2;TCAP
Drug_Perturbations_from_GEO_up.22	estradiol 5757 mouse GSE2195 sample 3619	4/271	0.000684568	0.0281918	0	0	9.8401	71.7021	GADD45B;USP2;CRY2;IER3
Drug_Perturbations_from_GEO_up.23	formaldehyde 712 rat GSE7002 sample 3546	4/272	0.000694064	0.0273401	0	0	9.80392	71.3034	GADD45B;BHLHE41;TCAP;IER3
Drug_Perturbations_from_GEO_up.24	ethanol DB00898 mouse GSE52644 sample 3475	4/279	0.000763172	0.0288097	0	0	9.55795	68.6072	GADD45B;ZBTB16;USP2;IER3
Drug_Perturbations_from_GEO_up.25	TRICHLOROETHYLENE 6575 mouse GSE24278 sample 3320	4/289	0.000870179	0.0315353	0	0	9.22722	65.0225	PER2;WEE1;USP2;CIART
Drug_Perturbations_from_GEO_up.26	irinotecan DB00762 rat GSE11722 sample 2767	4/311	0.00114227	0.0398039	0	0	8.57449	58.0899	GADD45B;USP2;VARS2;IER3
Drug_Perturbations_from_GEO_up.27	Interferon beta-1b DB00068 human GSE26104 sample 3185	4/333	0.00146938	0.0493058	0	0	8.00801	52.2356	PER2;ZBTB16;MID1IP1;NR1D2
Drug_Perturbations_from_GEO_up.3	vemurafenib DB08881 human GSE37441 sample 2563	6/237	1.21614e-06	0.000367274	0	0	16.8776	229.871	DBP;PER3;GADD45B;BHLHE41;TMTC1;FAM214A
Drug_Perturbations_from_GEO_up.4	methylprednisolone 6741 rat GSE490 sample 3671	5/175	5.7807e-06	0.00130933	0	0	19.0476	229.733	PER2;DBP;BHLHE41;TCAP;NR1D2
Drug_Perturbations_from_GEO_up.5	PLX4032 DB05238 human GSE24862 sample 2567	5/207	1.30624e-05	0.00236691	0	0	16.1031	181.091	PER3;BHLHE41;NR1D2;FAM214A;RHOBTB1
Drug_Perturbations_from_GEO_up.6	Monuron 8800 rat GSE51163 sample 2465	6/363	1.40904e-05	0.00212766	0	0	11.0193	123.086	PER2;DBP;PER3;USP2;NR1D2;RHOBTB1
Drug_Perturbations_from_GEO_up.7	methamphetamine 10836 mouse GSE30305 sample 2619	5/244	2.88107e-05	0.00372892	0	0	13.6612	142.825	PER2;DBP;TCAP;NR1D2;CIART
Drug_Perturbations_from_GEO_up.8	TRICHLOROETHYLENE 6575 mouse GSE24278 sample 3324	5/270	4.67039e-05	0.00528921	0	0	12.3457	123.107	WEE1;PER3;TEF;USP2;CRY2
Drug_Perturbations_from_GEO_up.9	formaldehyde 712 rat GSE7002 sample 3544	5/277	5.2743e-05	0.00530947	0	0	12.0337	118.533	WEE1;DBP;TEF;TSPAN4;NR1D2

## Sheet: Si 8 Up
	Term	Overlap	P.value	Adjusted.P.value	Old.P.value	Old.Adjusted.P.value	Odds.Ratio	Combined.Score	Genes
Aging_Perturbations_from_GEO_down.1	Mouse liver 6 months vs 26 months GSE20425 aging:372	4/256	8.7353e-05	0.0249829	0	0	16.4474	153.71	RCAN1;CD93;NFIL3;ARNTL
Aging_Perturbations_from_GEO_down.2	Mouse cardiacventricle 4 months vs 25 months GSE12480 aging:149	3/131	0.000246445	0.0352417	0	0	24.1061	200.282	ADAM19;NFIL3;YPEL2
Aging_Perturbations_from_GEO_down.3	Mouse peripheral adipocyte 6 months vs 18 months GSE25905 aging:298	4/388	0.000429095	0.0409071	0	0	10.8519	84.1436	ADAMTS4;RCAN1;CD93;NFIL3
Aging_Perturbations_from_GEO_down.4	Mouse peripheral adipocyte 6 months vs 14 months GSE25905 aging:297	3/185	0.000676526	0.0483716	0	0	17.0697	124.584	ADAMTS4;RCAN1;NFIL3
Aging_Perturbations_from_GEO_up	Mouse whole kidney 14 weeks vs 96 weeks GSE74463 aging:466	5/421	3.67786e-05	0.0105187	0	0	12.5016	127.648	RCAN1;NFIL3;NPAS2;ARNTL;YPEL2
Disease_Perturbations_from_GEO_up	osteoarthritis DOID-8398 rat GSE8077 sample 943	5/374	2.08577e-05	0.0174996	0	0	14.0726	151.672	ADAMTS4;CD93;NFIL3;NPAS2;ARNTL

## Sheet: Si 8 Down
	Term	Overlap	P.value	Adjusted.P.value	Old.P.value	Old.Adjusted.P.value	Odds.Ratio	Combined.Score	Genes
Aging_Perturbations_from_GEO_down.1	Mouse liver 6 months vs 26 months GSE20425 aging:366	5/296	5.02186e-06	0.00143625	0	0	18.7688	229.011	PER2;PER1;WEE1;DBP;USP2
Aging_Perturbations_from_GEO_down.2	Mouse whole kidney 14 weeks vs 96 weeks GSE74463 aging:466	4/179	1.72114e-05	0.00246123	0	0	24.8293	272.376	DBP;PER3;USP2;CIART
Aging_Perturbations_from_GEO_down.3	Mouse liver 6 months vs 26 months GSE20426 aging:374	4/182	1.83739e-05	0.00175165	0	0	24.42	266.29	DBP;USP2;CRY2;CIART
Aging_Perturbations_from_GEO_down.4	Mouse cochlea 4 weeks vs 15 weeks GSE35234 aging:157	4/313	0.000151406	0.0108255	0	0	14.1995	124.892	PER2;PER1;DBP;CIART
Aging_Perturbations_from_GEO_down.5	Mouse bone marrow adipocyte 14 months vs 18 months GSE25905 aging:296	4/329	0.000183334	0.0104867	0	0	13.5089	116.234	PER1;GADD45B;BHLHE41;CIART
Aging_Perturbations_from_GEO_down.6	Human skeletal muscle 19 years vs 65 years GDS4858 aging:10	4/341	0.000210291	0.0100239	0	0	13.0336	110.355	WEE1;BHLHE41;RHOBTB1;CIART
Aging_Perturbations_from_GEO_down.7	Mouse small intestine 4 months vs 21 months GSE39974 aging:207	4/442	0.000563003	0.0230027	0	0	10.0553	75.2361	PER2;DBP;PER3;USP2
Aging_Perturbations_from_GEO_down.8	Mouse liver 6 months vs 26 months GSE20425 aging:367	3/224	0.000998938	0.035712	0	0	14.881	102.81	PER2;DBP;USP2
Aging_Perturbations_from_GEO_up.1	Mouse hippocampus 3 months vs 18 months GSE29075 aging:275	6/338	3.48571e-07	9.96914e-05	0	0	19.7239	293.282	PER2;PER1;DBP;CIART;DUSP7;HERPUD1
Aging_Perturbations_from_GEO_up.2	Mouse retina 6 months vs 10 months GSE33674 aging:305	4/218	3.7269e-05	0.00532946	0	0	20.3874	207.897	PER2;PER1;GADD45B;USP2
Aging_Perturbations_from_GEO_up.3	Mouse hippocampus 3 months vs 18 months GSE29075 aging:274	4/316	0.000157058	0.0149728	0	0	14.0647	123.191	PER2;PER1;DBP;CIART
Disease_Perturbations_from_GEO_down.1	colon cancer DOID-219 mouse GSE63032 sample 661	5/228	1.39882e-06	0.00117361	0	0	24.3665	328.457	HLF;DBP;PER3;BHLHE41;CIART
Disease_Perturbations_from_GEO_down.2	Psoriasis vulgaris C0263361 human GSE14905 sample 93	5/236	1.65733e-06	0.00069525	0	0	23.5405	313.331	PER1;WEE1;GADD45B;CRY2;CIART
Disease_Perturbations_from_GEO_down.3	osteoarthritis DOID-8398 rat GSE8077 sample 943	4/226	4.28972e-05	0.0119969	0	0	19.6657	197.772	PER2;PER1;DBP;HERPUD1
Disease_Perturbations_from_GEO_down.4	Huntington's disease DOID-12858 mouse GSE19780 sample 527	4/294	0.000118976	0.0249552	0	0	15.1172	136.608	PER2;PER1;WEE1;CIART
Disease_Perturbations_from_GEO_down.5	colon cancer DOID-219 mouse GSE63032 sample 662	4/317	0.000158975	0.0266761	0	0	14.0203	122.632	DBP;USP2;BHLHE41;CIART
Disease_Perturbations_from_GEO_down.6	prostate cancer DOID-10283 human GSE55945 sample 835	4/359	0.000255953	0.0357908	0	0	12.3801	102.39	PER2;PER1;WEE1;HERPUD1
Disease_Perturbations_from_GEO_up.1	cystic fibrosis DOID-1485 mouse GSE33319 sample 1048	6/276	1.05645e-07	8.86362e-05	0	0	24.1546	388	PER2;PER1;GADD45B;USP2;CRY2;CIART
Disease_Perturbations_from_GEO_up.10	colitis DOID-0060180 mouse GSE34874 sample 800	4/345	0.000219882	0.0184481	0	0	12.8824	108.501	PER1;DBP;PER3;CIART
Disease_Perturbations_from_GEO_up.2	polycystic ovary syndrome DOID-11612 human GSE48301 sample 560	6/325	2.76852e-07	0.000116139	0	0	20.5128	309.739	PER2;HLF;PER3;GADD45B;BHLHE41;CIART
Disease_Perturbations_from_GEO_up.3	polycystic ovary syndrome DOID-11612 human GSE48301 sample 818	5/222	1.22674e-06	0.000343077	0	0	25.025	340.619	HLF;PER3;GADD45B;BHLHE41;CIART
Disease_Perturbations_from_GEO_up.4	polycystic ovary syndrome DOID-11612 human GSE48301 sample 806	5/241	1.83712e-06	0.000385335	0	0	23.0521	304.456	PER2;HLF;PER3;GADD45B;BHLHE41
Disease_Perturbations_from_GEO_up.5	polycystic ovary syndrome 11612 human GSE48301 sample 468	4/203	2.82016e-05	0.00473223	0	0	21.8938	229.362	HLF;GADD45B;BHLHE41;CIART
Disease_Perturbations_from_GEO_up.6	type 2 diabetes mellitus DOID-9352 mouse GSE54917 sample 614	4/296	0.000122126	0.0170773	0	0	15.015	135.292	HLF;DBP;USP2;DUSP7
Disease_Perturbations_from_GEO_up.7	Diabetes and Obesity DOID-9970 mouse GSE54917 sample 807	4/318	0.00016091	0.0192862	0	0	13.9762	122.078	HLF;DBP;USP2;DUSP7
Disease_Perturbations_from_GEO_up.8	cystic fibrosis DOID-1485 mouse GSE3100 sample 1055	4/319	0.000162861	0.0170801	0	0	13.9324	121.527	PER2;GPRC6A;PER1;WEE1
Disease_Perturbations_from_GEO_up.9	Type 2 diabetes mellitus C0011860 rat GSE2470 sample 238	4/332	0.000189823	0.0176957	0	0	13.3869	114.718	PER2;USP2;BHLHE41;HERPUD1

## Sheet: Si 32 Up
	Term	Overlap	P.value	Adjusted.P.value	Old.P.value	Old.Adjusted.P.value	Odds.Ratio	Combined.Score	Genes
Aging_Perturbations_from_GEO_down	Mouse peripheral adipocyte 6 months vs 18 months GSE25905 aging:298	4/388	0.000119665	0.0342241	0	0	14.7275	133.002	ADAMTS4;NRROS;CD93;REL

## Sheet: Si 32 Down
	Term	Overlap	P.value	Adjusted.P.value	Old.P.value	Old.Adjusted.P.value	Odds.Ratio	Combined.Score	Genes
Aging_Perturbations_from_GEO_down.1	Mouse liver 6 months vs 26 months GSE20426 aging:379	5/449	0.000107092	0.0306283	0	0	10.1235	92.5473	WEE1;USP2;PRODH;LONRF1;IER3
Aging_Perturbations_from_GEO_down.2	Mouse liver 6 months vs 26 months GSE20425 aging:366	4/296	0.000278636	0.0398449	0	0	12.285	100.56	PER2;WEE1;TEF;USP2
Aging_Perturbations_from_GEO_down.3	Human skeletal muscle 19 years vs 65 years GDS4858 aging:10	4/341	0.000476359	0.0454129	0	0	10.6638	81.5712	WEE1;BHLHE41;RHOBTB1;CIART
Disease_Perturbations_from_GEO_down	Psoriasis vulgaris C0263361 human GSE14905 sample 93	5/236	4.90123e-06	0.00411213	0	0	19.2604	235.478	WEE1;GADD45B;PDZK1;CIART;IER3
Disease_Perturbations_from_GEO_up.1	polycystic ovary syndrome DOID-11612 human GSE48301 sample 560	5/325	2.30517e-05	0.0193404	0	0	13.986	149.339	PER2;PER3;GADD45B;BHLHE41;CIART
Disease_Perturbations_from_GEO_up.2	polycystic ovary syndrome DOID-11612 human GSE48301 sample 818	4/222	9.237e-05	0.0387492	0	0	16.38	152.166	PER3;GADD45B;BHLHE41;CIART
Disease_Perturbations_from_GEO_up.3	polycystic ovary syndrome DOID-11612 human GSE48301 sample 806	4/241	0.000126813	0.0354654	0	0	15.0886	135.387	PER2;PER3;GADD45B;BHLHE41
Disease_Perturbations_from_GEO_up.4	cystic fibrosis DOID-1485 mouse GSE33319 sample 1048	4/276	0.000213372	0.0447548	0	0	13.1752	111.363	PER2;GADD45B;USP2;CIART
