# Supplementary material for: Long-Term Effects of Very Low Dose Particle Radiation on Gene Expression in the Heart: Degenerative Disease Risks
Source: Cells. 2021 Feb 13;10(2):387. doi: 10.3390/cells10020387 (PMC7917872; doi:10.3390/cells10020387)
Supplement: Supplementary file 1 [file cells-10-00387-s001.zip › DGoukassian_Tissue Sharing_Supplementary Table 5.xlsx]

## Sheet: Ti6.5.GSA.up
	Term	Overlap	P.value	Adjusted.P.value	Old.P.value	Old.Adjusted.P.value	Odds.Ratio	Combined.Score	Genes
Aging_Perturbations_from_GEO_down.1	Mouse liver 6 months vs 26 months GSE20425 aging:366	14/296	5.17283e-06	0.00147943	0	0	4.31939	52.576	EGR1;PFKFB1;DGKA;GSTT2;NR2F2;CYP3A16;SLC7A2;PER2;ZFP36;WEE1;TDO2;MYC;PDCD4;PIM3
Aging_Perturbations_from_GEO_down.2	Mouse liver 5 months vs 24 months GSE25325 aging:290	12/289	8.68129e-05	0.0124142	0	0	3.79201	35.4619	SLC46A3;ITIH3;CYP2D22;FCGRT;EPHX1;FETUB;LCAT;PIM3;SERPINA3N;1300017J02RIK;INMT;HERPUD1
Aging_Perturbations_from_GEO_up.1	Mouse liver 4 months vs 10 months GSE3150 aging:324	15/361	1.12923e-05	0.00322959	0	0	3.79463	43.2262	ACBD5;ITIH3;IDH1;EPHX1;SERPINA3N;INMT;HERPUD1;METTL7A1;CYP2D22;TDO2;GPAM;SLCO1B2;PDCD4;AOX1;1300017J02RIK
Aging_Perturbations_from_GEO_up.2	Mouse bone marrow adipocyte 6 months vs 14 months GSE25905 aging:294	15/385	2.39861e-05	0.00343001	0	0	3.55809	37.851	CD274;DGKE;PLK2;EPHX1;HEPACAM2;BHLHE41;GIMAP3;HERPUD1;GPAM;POLG2;PIK3IP1;RFX5;BTLA;ABCB1A;SLC25A33
Disease_Perturbations_from_GEO_down.1	idiopathic urticaria DOID-1555 human GSE57178 sample 815	11/192	9.13598e-06	0.00766509	0	0	5.23212	60.7098	PIK3IP1;GPAM;ABCA6;SLC44A2;IDH1;OLFML1;PDCD4;AOX1;TIMP3;ZC3H6;MEOX2
Disease_Perturbations_from_GEO_down.2	sporadic breast cancer DOID-8029 human GSE3744 sample 979	15/400	3.72295e-05	0.0156178	0	0	3.42466	34.9261	EGR1;HLF;ABCA6;EGF;HEPACAM2;PRICKLE2;MEIS2;INMT;CNN1;ZFP36;STC2;MYO5C;OLFML1;TRIM68;AOX1
Disease_Perturbations_from_GEO_down.3	Breast Cancer C0006142 human GSE3744 sample 24	16/449	3.7834e-05	0.0105809	0	0	3.25431	33.1364	EGR1;HLF;ABCA6;EGF;HEPACAM2;F3;MEIS2;INMT;MYLK;NR3C2;CNN1;ZFP36;STC2;OLFML1;TRIM68;AOX1
Disease_Perturbations_from_GEO_down.4	Wilson disease DOID-893 mouse GSE5348 sample 966	12/284	7.35458e-05	0.0154262	0	0	3.85877	36.7262	FGB;EGR1;ZFP36;ITIH3;TDO2;GPAM;AADAC;SLCO1B2;PIM3;AKR1C6;INMT;HERPUD1
Disease_Perturbations_from_GEO_up.2	polycystic ovary syndrome DOID-11612 human GSE48301 sample 806	11/241	7.41651e-05	0.0311123	0	0	4.16832	39.6375	ABCA1;PER2;EGR1;IL1RL2;PER3;HLF;MYC;TNFSF10;BHLHE41;TIMP3;RGS7BP
Disease_Perturbations_from_GEO_up.3	Hutchinson-Gilford progeria syndrome UMLS CUI-C0033300 mouse GSE32609 sample 984	11/265	0.000171355	0.0479224	0	0	3.79082	32.8731	ABCA1;FGB;ITIH3;TDO2;MYC;CRY2;PIM3;SERPINA3N;SLC25A33;SLC7A2;HERPUD1
Disease_Perturbations_from_GEO_up.4	polycystic ovary syndrome DOID-11612 human GSE48301 sample 818	10/222	0.000175293	0.0367678	0	0	4.1137	35.5796	ABCA1;EGR1;CD274;IL1RL2;PER3;HLF;POLG2;PLK2;TNFSF10;BHLHE41
Disease_Perturbations_from_GEO_up.5	facioscapulohumeral muscular dystrophy DOID-11727 human GSE36398 sample 672	12/314	0.000188592	0.0316457	0	0	3.4901	29.9308	CPED1;PER2;EGR1;SH3RF2;CNN1;ZFP36;TDO2;RFX5;AOX1;F3;SLC25A33;MYLK
Disease_Perturbations_from_GEO_up.6	Infection by Yersinia enterocolitica C0238528 mouse GSE2973 sample 127	12/316	0.000199952	0.0279599	0	0	3.46801	29.5385	EGR1;CD274;SLC25A37;ZFP36;CITED2;PLK2;CCRL2;IRGM1;PIM3;MARCH7;IFIT2;IL17RA
Disease_Perturbations_from_GEO_up.7	cardiomyopathy DOID-0050700 human GSE9128 sample 780	13/385	0.00034198	0.0409887	0	0	3.08367	24.6101	EGR1;CDKN1B;MCTP1;GCA;CITED2;DGKA;IDH1;AHR;MARCH7;DDX60;MYC;TNFSF10;ECHDC1

## Sheet: Ti 6.5 Down
	Term	Overlap	P.value	Adjusted.P.value	Old.P.value	Old.Adjusted.P.value	Odds.Ratio	Combined.Score	Genes
None

## Sheet: Ti 13 Up
	Term	Overlap	P.value	Adjusted.P.value	Old.P.value	Old.Adjusted.P.value	Odds.Ratio	Combined.Score	Genes
Disease_Perturbations_from_GEO_up.1	acute myocarditis DOID-3951 mouse GSE35182 sample 801	11/572	5.1186e-08	4.29451e-05	0	0	8.3612	140.366	CD274;GBP7;PER3;KLHL6;STAT2;GIMAP3;IRGM1;DDX60;RASGRP1;IFIT2;CIART
Disease_Perturbations_from_GEO_up.2	Influenza C0021400 mouse GSE3203 sample 85	7/359	1.65955e-05	0.00696179	0	0	8.47766	93.3083	CD274;GBP7;STAT2;IRGM1;ADAR;DDX60;IFIT2
Disease_Perturbations_from_GEO_up.3	acute myocarditis DOID-3951 mouse GSE35182 sample 802	8/513	1.9634e-05	0.00549097	0	0	6.78024	73.4859	CD274;GBP7;STAT2;GIMAP3;IRGM1;DDX60;RASGRP1;IFIT2
Disease_Perturbations_from_GEO_up.4	West Nile fever DOID-2366 human GSE30719 sample 874	8/532	2.54746e-05	0.0053433	0	0	6.53808	69.1587	CD274;EPHA7;GBP7;STAT2;ADAR;DDX60;PCDH17;IFIT2
Disease_Perturbations_from_GEO_up.5	pulmonary tuberculosis DOID-2957 mouse GSE48027 sample 831	8/552	3.31364e-05	0.00556029	0	0	6.3012	64.9961	CD274;GBP7;STAT2;GIMAP3;IRGM1;DDX60;RASGRP1;IFIT2
Disease_Perturbations_from_GEO_up.6	cystic fibrosis DOID-1485 mouse GSE3100 sample 1056	6/345	0.000132042	0.0184638	0	0	7.56144	67.5417	CD274;GBP7;STAT2;GIMAP3;IRGM1;ADAR

## Sheet: Ti 13 Down
	Term	Overlap	P.value	Adjusted.P.value	Old.P.value	Old.Adjusted.P.value	Odds.Ratio	Combined.Score	Genes
Aging_Perturbations_from_GEO_down.1	Mouse liver 6 months vs 26 months GSE20425 aging:372	6/256	3.65708e-05	0.0104592	0	0	9.56633	97.7321	CDKN1A;PPP1R3C;BCL6;INSRR;PDK4;CLPX
Aging_Perturbations_from_GEO_down.2	Mouse liver 6 months vs 26 months GSE20426 aging:374	5/182	8.14169e-05	0.0116426	0	0	11.2133	105.583	CDKN1A;ARHGEF37;ZBTB16;ONECUT1;KEG1
Aging_Perturbations_from_GEO_down.3	Mouse liver 6 months vs 26 months GSE20425 aging:365	5/222	0.000206387	0.0196756	0	0	9.19287	78.0084	ERRFI1;CDKN1A;ZBTB16;ONECUT1;KEG1
Disease_Perturbations_from_GEO_down.1	idiopathic pulmonary fibrosis DOID-0050156 human GSE24206 sample 867	7/307	9.26943e-06	0.00777705	0	0	9.30665	107.853	ERRFI1;BCL6;ZBTB16;PDK4;NEDD9;SIK1;SLC38A2
Disease_Perturbations_from_GEO_down.2	Obstructive sleep apnea C0520679 mouse GSE1873 sample 217	7/325	1.34121e-05	0.00562638	0	0	8.79121	98.6317	CDKN1A;ZBTB16;ONECUT1;KEG1;PDK4;SIK1;SLC38A2
Disease_Perturbations_from_GEO_down.3	idiopathic pulmonary fibrosis DOID-0050156 human GSE24206 sample 871	6/323	0.000131988	0.0369127	0	0	7.58198	67.7283	ERRFI1;BCL6;ZBTB16;PDK4;SIK1;SLC38A2
Disease_Perturbations_from_GEO_up.1	glomerulosclerosis DOID-0050851 mouse GSE20844 sample 492	7/238	1.73656e-06	0.00145698	0	0	12.0048	159.227	ERRFI1;CDKN1A;ARHGEF37;CDC42EP4;ZBTB16;PDK4;BANP
Disease_Perturbations_from_GEO_up.2	Hutchinson-Gilford progeria syndrome UMLS CUI-C0033300 mouse GSE32609 sample 984	6/265	4.43435e-05	0.0186021	0	0	9.24143	92.6319	ERRFI1;CDKN1A;ZBTB16;SIK1;SLC38A2;EGFR
