# Supplementary material for: Long-Term Effects of Very Low Dose Particle Radiation on Gene Expression in the Heart: Degenerative Disease Risks
Source: Cells. 2021 Feb 13;10(2):387. doi: 10.3390/cells10020387 (PMC7917872; doi:10.3390/cells10020387)
Supplement: Supplementary file 1 [file cells-10-00387-s001.zip › DGoukassian_Tissue Sharing_Supplementary Table 6.xlsx]

## Sheet: Up-regulated Gene Sets
Common for 137Cs at 160 cGy, 14Si at 4cGy and 22Ti at 6.5 cGy	Common for 137Cs at 160 cGy and 14Si at 4cGy	Common for 137Cs at 160 cGy and 22Ti at 6.5 cGy	Common for 14Si at 4cGy and 22Ti at 6.5 cGy
streptozocin DB00428 mouse GSE39752 sample 3065	acute myocardial infarction DOID-9408 mouse GSE775 sample 1001	Hutchinson-Gilford progeria syndrome UMLS CUI-C0033300 mouse GSE32609 sample 984	MP0001790 abnormal immune system
Insulin Regular DB00030 mouse GSE39752 sample 3290	osteoarthritis DOID-8398 rat GSE8077 sample 943	Wilson disease DOID-893 mouse GSE5348 sample 966	MP0000685 abnormal immune system
Interleukin-1B human myometrium GSE68171 ligand:241	acute myocardial infarction DOID-9408 mouse GSE775 sample 1003	idiopathic urticaria DOID-1555 human GSE57178 sample 815	MP0002396 abnormal hematopoietic system
Interleukin 1, beta human amnion mesenchymal cells (AMC) GDS4595 ligand:24	acute myocarditis DOID-3951 mouse GSE35182 sample 802	polycystic ovary syndrome DOID-11612 human GSE48301 sample 818	MP0002420 abnormal adaptive immunity
	colitis DOID-0060180 mouse GSE34874 sample 800	polycystic ovary syndrome DOID-11612 human GSE48301 sample 806	MP0001819 abnormal immune cell
	SODIUM ARSENITE 443495 mouse GSE11056 sample 3359	progesterone 5994 mouse GSE6440 sample 3686	MP0000716 abnormal immune system
	bleomycin DB00290 mouse GSE25640 sample 3121	formoterol DB00983 human GSE30242 sample 2631	MP0002723 abnormal immune serum
	cisplatin DB00515 human GSE47856 sample 3143	estradiol 5757 mouse GSE52711 sample 3120	MP0002722 abnormal immune system
	irinotecan DB00762 rat GSE11722 sample 2767	angiotensin II 172198 mouse GSE29145 sample 3217	MP0002398 abnormal bone marrow
	Mouse cardiacventricle 4 months vs 25 months GSE12480 aging:149	dexamethasone DB01234 human GSE34313 sample 3169	MP0008469 abnormal protein level
	Mouse peripheral adipocyte 6 months vs 14 months GSE25905 aging:297	Heregulin 56310950 human GSE22288 sample 3215	Infection by Yersinia enterocolitica C0238528 mouse GSE2973 sample 127
	HBEGF-HS578T	CONCANAVALIN A 596316 mouse GSE17184 sample 3366
	TNFA-MDAMB231	alfacalcidol 5282181 human GSE15947 sample 3362
	HBEGF-BT20	CONCANAVALIN A 596316 mouse GSE17184 sample 3367
	IFNG-HS578T	phenobarbital sodium 23674889 mouse GSE6721 sample 2462
		estradiol DB00783 human GSE26834 sample 2733
		PLX4032 DB05238 human GSE24862 sample 2569
		Vitamin D3 DB00136 human GSE5145 sample 3170
		VANADIUM PENTOXIDE 14814 human GSE5339 sample 3556
		CONCANAVALIN A 596316 mouse GSE17184 sample 3365
		quercetin DB04216 mouse GSE38141 sample 3435
		irinotecan DB00762 rat GSE11722 sample 2768
		estradiol 5757 mouse GSE2195 sample 3619
		TRICHLOROETHYLENE 6575 mouse GSE24278 sample 3313
		TRICHLOROETHYLENE 6575 mouse GSE24278 sample 3318
		formaldehyde 712 rat GSE7002 sample 3548
		TRICHLOROETHYLENE 6575 mouse GSE24278 sample 3317
		Monuron 8800 rat GSE51163 sample 2465
		Retinoic acid 444795 human GSE54464 sample 3140
		ethanol DB00898 mouse GSE52644 sample 3475
		Caerulein 16132921 mouse GSE3644 sample 3585
		resveratrol DB02709 human GSE25412 sample 3501
		estradiol 5757 human GSE24592 sample 3344
		Perfluorooctanoic Acid 9554 mouse GSE13044 sample 3522
		Phosgene 6371 mouse GSE2565 sample 3611
		estradiol 5757 human GSE24592 sample 3346
		vemurafenib DB08881 human GSE37441 sample 2561
		etanercept DB00005 human GSE11903 sample 2608
		etanercept DB00005 human GSE11903 sample 2607
		Bisphenol A 6623 mouse GSE4650 sample 3574
		gamma-Tocotrienol 5282349 human GSE21946 sample 3242
		estradiol DB00783 human GSE24592 sample 2732
		formaldehyde 712 rat GSE7002 sample 3541
		PLX4032 DB05238 human GSE24862 sample 2570
		LJP009 PC3 24H-CGP-60474-0.12
		LJP006 HCC515 24H-AZD-5438-10
		LJP005 PC3 24H-GDC-0980-0.37
		LJP006 HCC515 24H-CGP-60474-0.37
		LJP006 MDAMB231 24H-WYE-125132-1.11
		LJP006 HME1 3H-QL-XII-47-0.37
		LJP006 A549 24H-BMS-387032-1.11
		LJP008 HT29 24H-(+)-JQ1-1.11
		LJP006 SKBR3 3H-QL-XII-47-1.11
		LJP005 HCC515 24H-AZD-8330-0.37
		LJP009 HEPG2 24H-CGP-60474-0.04
		LJP006 PC3 24H-torin-1-10
		LJP006 PC3 24H-mitoxantrone-3.33
		LJP005 HCC515 24H-pelitinib-0.12
		LJP005 SKBR3 3H-buparlisib-10
		LJP007 HT29 24H-PD-0325901-0.04
		LJP006 A375 24H-PD-0325901-0.04
		LJP005 BT20 24H-GDC-0980-10
		LJP006 A375 24H-GSK-2126458-1.11
		LJP006 BT20 24H-GDC-0941-1.11
		LJP006 HME1 3H-NVP-TAE684-0.04
		LJP006 HCC515 24H-gefitinib-0.37
		LJP008 HEPG2 24H-entinostat-10
		LJP009 HT29 24H-dabrafenib-1.11
		LJP005 HCC515 24H-AZD-8330-3.33
		LJP007 MCF7 24H-KIN001-244-10
		LJP005 HEPG2 24H-linsitinib-3.33
		insulin-like growth factor I (IGF-I) human MCF-7 cells GSE26834 ligand:136
		progesterone mouse uterine horn GDS187 ligand:47
		Progesterone mouse Uterus tissue after 14 days after ovariectomy (6hrs after injection) GDS186 ligand:55
		progesterone mouse uterus GSE31406 ligand:162
		TGF-beta human A549 epithelial cells GDS3710 ligand:251
		estradiol mouse hematopoietic stem cells (HSCs) GSE52711 ligand:97
		progesterone mouse uterine horn GDS187 ligand:48
		progesterone mouse uterus GSE31406 ligand:161
		TGF-beta human A549 epithelial cells GDS3710 ligand:250
		testosterone mouse prostate (following castration) GDS2562 ligand:54
		17beta-estradiol mouse mammary gland GSE6931 ligand:87
		growth hormone mouse 3T3-F442A adipocytes GDS1489 ligand:10
		calcitriol human RWPE1 prostate epithelial cell line GDS3761 ligand:192
		estradiol human MCF-7 cells GSE26834 ligand:135
		17beta-estradiol mouse uterus GDS1058 ligand:31
		Interleukin-6 (IL-6) mouse liver GDS3773 ligand:61
		TGF-beta human A549 epithelial cells GDS3710 ligand:248
		TGF-beta1 human IOSE - immortalized ovarian surface epithelial cell line GDS2975 ligand:256
		estradiol human MCF-7 cells GSE26834 ligand:137
		Mouse liver 6 months vs 26 months GSE20425 aging:366
		Mouse liver 5 months vs 24 months GSE25325 aging:290
		Mouse liver 4 months vs 10 months GSE3150 aging:324
		Mouse bone marrow adipocyte 6 months vs 14 months GSE25905 aging:294
		estrogen mouse aorta GDS3064 ligand:25
		Thyroid hormone human Endometrial cells GDS4987 ligand:168
		estradiol human MCF-7 cells GDS4052 ligand:264
		estradiol human MCF-7 cells GDS4052 ligand:266
		estradiol human MCF-7 cells GDS4052 ligand:268
		EGF-SKBR3
		HRG-SKBR3
		BTC-SKBR3
		EPR-SKBR3
		MSP-SKBR3
		AR-SKBR3
		EGF-HS578T
		Circadian clock system Homo sapiens P00015
		Circadian rhythm

## Sheet: Down-regulated Gene Sets
Common for 137Cs at 160 cGy, 14Si at 4cGy and 22Ti at 6.5 cGy	Common for 137Cs at 160 cGy and 14Si at 4cGy	Common for 137Cs at 160 cGy and 22Ti at 6.5 cGy	Common for 14Si at 4cGy and 22Ti at 6.5 cGy
NA	idiopathic pulmonary fibrosis DOID-0050156 human GSE24206 sample 871	NA	NA
	type 2 diabetes mellitus DOID-9352 mouse GSE54917 sample 614
	idiopathic pulmonary fibrosis DOID-0050156 human GSE24206 sample 867
	acute myocarditis DOID-3951 mouse GSE35182 sample 801
	Obstructive sleep apnea C0520679 mouse GSE1873 sample 217
	colon cancer DOID-219 mouse GSE63032 sample 661
	streptozocin DB00428 mouse GSE39752 sample 3065
	Insulin Regular DB00030 mouse GSE39752 sample 3290
	Insulin 3989 human GSE22309 sample 3368
	carboplatin (30 h) 10339178 human GSE13525 sample 3031
	irinotecan DB00762 rat GSE11722 sample 2769
	heroin 5462328 mouse GSE30305 sample 2620
	irinotecan DB00762 rat GSE11722 sample 2767
	Insulin 3989 human GSE22309 sample 3370
	estradiol 5757 mouse GSE2195 sample 3619
	formaldehyde 712 rat GSE7002 sample 3552
	methylprednisolone 6741 rat GSE490 sample 3660
	LJP006 HS578T 3H-CGP-60474-1.11
	Mouse liver 6 months vs 26 months GSE20425 aging:372
	Mouse liver 6 months vs 26 months GSE20426 aging:374
	Mouse liver 6 months vs 26 months GSE20425 aging:370
	17beta-estradiol mouse uterus GDS1058 ligand:33
